# Supplementary material for: Tris(ethanol-κO)tris­(picrato-κ2 O 1,O 2)lanthanum(III) tri-2-pyridylamine solvate
Source: Acta Crystallogr Sect E Struct Rep Online. 2008 Jul 5;64(Pt 8):m984–5. doi: 10.1107/S1600536808019296 (PMC2961913; doi:10.1107/S1600536808019296)
Supplement: Supplementary file 1 [file e-64-0m984-sup1.cif]

##############################################################################
###                                                                        ###
###        Electronic paper (Acta Crystallographica Section E)             ###
###                                                                        ###
##############################################################################
#                                                                            #
# This CIF contains the data in a paper accepted for publication in Acta     #
# Crystallographica Section E. It conforms to the requirements of Notes      #
# for Authors for Section E, and has been peer reviewed under the auspices   #
# of the IUCr Commission on Journals.                                        #
#                                                                            #
# Full details of the Crystallographic Information File format               #
# are given in the paper "The Crystallographic Information File (CIF):       #
# a New Standard Archive File for Crystallography" by S. R. Hall, F. H.      #
# Allen and I. D. Brown [Acta Cryst. (1991), A47, 655-685].                  #
#                                                                            #
# The current version of the core CIF dictionary is obtainable from          #
# ftp://ftp.iucr.org/pub/cif_core.dic. The current version number is 2.4.    #
#                                                                            #
# Software is freely available for graphical display of the structure(s) in  #
# this CIF.  For information consult the CIF home page http://www.iucr.org/  #
# cif/home.html                                                              #
#                                                                            #
# This file may be used for bona fide research purposes within the           #
# scientific community so long as proper attribution is given to the journal # 
# article from which it was obtained.                                        #
#                                                                            #
##############################################################################
                                             
data_I
_audit_creation_method     SHELXL-97
_chemical_name_systematic
;
Tris(ethanol-\k<i>O</i>)tris(picrato-\k^2^<i>O</i>^1^,<i>O</i>^2^)lanthanum(III)
tri-2-pyridylamine solvate
;
_chemical_name_common
;
;
_chemical_formula_moiety     'C24 H24 La N9 O24, C15 H12 N4'
_chemical_formula_sum     'C39 H36 La N13 O24'
_chemical_formula_iupac     '[La (C6 H2 N3 O7)3 (C2 H6 O)3], C15 H12 N4'
_chemical_formula_weight     1209.69
_chemical_melting_point     ?
_symmetry_cell_setting     triclinic
_symmetry_space_group_name_H-M     'P -1'
_symmetry_space_group_name_Hall     '-P 1'
loop_
    _symmetry_equiv_pos_as_xyz
    'x, y, z'
    '-x, -y, -z'
_cell_length_a     15.7554(19)
_cell_length_b     16.4752(14)
_cell_length_c     20.427(4)
_cell_angle_alpha     101.714(11)
_cell_angle_beta     111.610(14)
_cell_angle_gamma     90.676(8)
_cell_volume     4805.1(13)
_cell_formula_units_Z     4
_cell_measurement_reflns_used     16526
_cell_measurement_theta_min     2.5872
_cell_measurement_theta_max     31.1501
_cell_measurement_temperature     100(2)
_exptl_crystal_description     plate
_exptl_crystal_colour     yellow
_exptl_crystal_size_max     .50
_exptl_crystal_size_mid     .18
_exptl_crystal_size_min     .03
_exptl_crystal_density_diffrn     1.672
_exptl_crystal_density_meas     ?
_exptl_crystal_density_method     'not measured'
_exptl_crystal_F_000     2440
_exptl_absorpt_coefficient_mu     0.99
_exptl_absorpt_correction_type     'multi-scan'
_exptl_absorpt_process_details     '(CrysAlis RED; Oxford Diffraction, 2006)'
_exptl_absorpt_correction_T_min     0.773
_exptl_absorpt_correction_T_max     0.970
_exptl_special_details
;
 CrysAlis RED (Oxford Diffraction, 2006)
 Empirical absorption correction using spherical harmonics
 as implemented in the SCALE3 ABSPACK scaling algorithm.
;
_diffrn_ambient_temperature     100(2)
_diffrn_radiation_type     MoK\a
_diffrn_radiation_wavelength     0.71073
_diffrn_radiation_source     'fine-focus sealed tube'
_diffrn_radiation_monochromator     graphite
_diffrn_measurement_device_type     'Oxford Diffraction Xcalibur'
_diffrn_measurement_method     \w
_diffrn_detector_area_resol_mean     16.0009
_diffrn_reflns_number     58832
_diffrn_reflns_av_R_equivalents     0.0486
_diffrn_reflns_av_sigmaI/netI     0.1973
_diffrn_reflns_theta_min     2.59
_diffrn_reflns_theta_max     31.16
_diffrn_reflns_theta_full     26.795
_diffrn_measured_fraction_theta_max     0.918
_diffrn_measured_fraction_theta_full     0.995
_diffrn_reflns_limit_h_min     -22
_diffrn_reflns_limit_h_max     22
_diffrn_reflns_limit_k_min     -23
_diffrn_reflns_limit_k_max     23
_diffrn_reflns_limit_l_min     -29
_diffrn_reflns_limit_l_max     29
_diffrn_standards_number     0
_diffrn_standards_interval_count     ?
_diffrn_standards_interval_time     ?
_diffrn_standards_decay_%     ?
_refine_special_details
;
Refinement of <i>F</i>^2^ against ALL reflections. The weighted <i>R</i>-factor
<i>wR</i> and goodness of fit <i>S</i> are based on <i>F</i>^2^, conventional
<i>R</i>-factors <i>R</i> are based on <i>F</i>, with <i>F</i> set to zero for
negative <i>F</i>^2^. The threshold expression of <i>F</i>^2^ >
\s(<i>F</i>^2^) is used only for calculating <i>R</i>-factors(gt) <i>etc</i>.
and is not relevant to the choice of reflections for refinement.
<i>R</i>-factors based on <i>F</i>^2^ are statistically about twice as large
as those based on <i>F</i>, and <i>R</i>- factors based on ALL data will be
even larger.
;
_reflns_number_total     28469
_reflns_number_gt     14209
_reflns_threshold_expression     I>2\s(I)
_refine_ls_structure_factor_coef     Fsqd
_refine_ls_matrix_type     full
_refine_ls_R_factor_all     0.0953
_refine_ls_R_factor_gt     0.0428
_refine_ls_wR_factor_gt     0.0759
_refine_ls_wR_factor_ref     0.0862
_refine_ls_goodness_of_fit_ref     0.839
_refine_ls_restrained_S_all     0.839
_refine_ls_number_reflns     28469
_refine_ls_number_parameters     1419
_refine_ls_number_restraints     104
_refine_ls_hydrogen_treatment     constr
_refine_ls_weighting_scheme     calc
_refine_ls_weighting_details
                  'calc w=1/[\s^2^(Fo^2^)+(0.031P)^2^] where P=(Fo^2^+2Fc^2^)/3'
_atom_sites_solution_hydrogens     geom
_atom_sites_solution_primary     direct
_atom_sites_solution_secondary     difmap
_refine_ls_shift/su_max     0.047
_refine_ls_shift/su_mean     0.005
_refine_diff_density_max     2.846
_refine_diff_density_min     -0.750
_refine_ls_extinction_method     none
_refine_ls_extinction_coef     ?
loop_
    _atom_type_symbol
    _atom_type_description
    _atom_type_scat_dispersion_real
    _atom_type_scat_dispersion_imag
    _atom_type_scat_source
    'C' 'C' 0.0030 0.0020
                         'International Tables Vol C Tables 4.2.6.8 and 6.1.1.4'
    'H' 'H' 0.0000 0.0000
                         'International Tables Vol C Tables 4.2.6.8 and 6.1.1.4'
    'N' 'N' 0.0060 0.0030
                         'International Tables Vol C Tables 4.2.6.8 and 6.1.1.4'
    'O' 'O' 0.0110 0.0060
                         'International Tables Vol C Tables 4.2.6.8 and 6.1.1.4'
    'La' 'La' -0.2870 2.4520
                         'International Tables Vol C Tables 4.2.6.8 and 6.1.1.4'
_computing_data_collection
;
CrysAlis CCD (Oxford Diffraction, 2006)
;
_computing_cell_refinement
;
CrysAlis RED (Oxford Diffraction, 2006)
;
_computing_data_reduction
;
CrysAlis RED (Oxford Diffraction, 2006)
;
_computing_structure_solution     'SIR92 (Altomare <i>et al.</i>,  1994)'
_computing_structure_refinement     'SHELXL97 (Sheldrick, 2008)'
_computing_molecular_graphics     'XTAL3.7 (Hall <i>et al.</i>,  2001)'
_computing_publication_material     'XTAL3.7 (Hall <i>et al.</i>,  2001)'
loop_
    _atom_site_type_symbol
    _atom_site_label
    _atom_site_fract_x
    _atom_site_fract_y
    _atom_site_fract_z
    _atom_site_U_iso_or_equiv
    _atom_site_adp_type
    _atom_site_calc_flag
    _atom_site_refinement_flags
    _atom_site_occupancy
    _atom_site_disorder_assembly
    _atom_site_disorder_group
    La La1 0.860784(13) 0.552421(12) 0.752304(10) 0.01733(5) Uani d . 1 . .
    O O11 0.84562(14) 0.40793(13) 0.69097(11) 0.0192(5) Uani d . 1 B .
    C C11 0.8443(2) 0.33456(19) 0.70167(17) 0.0162(7) Uani d . 1 . .
    C C12 0.8586(2) 0.31263(19) 0.76897(18) 0.0192(7) Uani d . 1 B .
    C C13 0.8654(2) 0.2323(2) 0.7780(2) 0.0231(8) Uani d . 1 . .
    H H13 0.8804 0.2213 0.8247 0.028 Uiso calc R 1 B .
    C C14 0.8503(2) 0.16812(19) 0.71953(19) 0.0203(7) Uani d . 1 B .
    C C15 0.8328(2) 0.1827(2) 0.65141(19) 0.0211(8) Uani d . 1 . .
    H H15 0.8232 0.1379 0.6112 0.025 Uiso calc R 1 B .
    C C16 0.8296(2) 0.2627(2) 0.64365(18) 0.0193(7) Uani d . 1 B .
    N N12 0.86660(19) 0.37655(18) 0.83211(16) 0.0244(7) Uani d . 1 . .
    O O121 0.83658(16) 0.44447(14) 0.82365(12) 0.0256(5) Uani d . 1 B .
    O O122 0.89884(19) 0.36014(15) 0.89202(13) 0.0386(7) Uani d . 1 B .
    N N14 0.84826(19) 0.08238(18) 0.7297(2) 0.0295(8) Uani d U 1 . .
    O O141 0.87984(16) 0.06817(16) 0.78795(16) 0.0373(7) Uani d U 1 B .
    O O142 0.81122(16) 0.02741(14) 0.67350(14) 0.0303(6) Uani d U 1 B .
    N N16 0.8119(2) 0.27897(17) 0.57155(15) 0.0238(7) Uani d . 1 . .
    O O161 0.75047(17) 0.32233(15) 0.54706(13) 0.0333(6) Uani d . 1 B .
    O O162 0.86114(17) 0.24768(15) 0.54005(13) 0.0340(6) Uani d . 1 B .
    O O21 0.95890(14) 0.55337(14) 0.68478(12) 0.0227(5) Uani d . 1 B .
    C C21 0.9606(2) 0.5047(2) 0.62887(19) 0.0234(8) Uani d . 1 . .
    C C22 0.8859(2) 0.4847(2) 0.56022(18) 0.0221(8) Uani d . 1 B .
    C C23 0.8899(3) 0.4340(2) 0.49848(19) 0.0286(9) Uani d . 1 . .
    H H23 0.8392 0.4252 0.4536 0.034 Uiso calc R 1 B .
    C C24 0.9694(3) 0.3969(2) 0.5041(2) 0.0294(9) Uani d . 1 B .
    C C25 1.0435(3) 0.4080(2) 0.5692(2) 0.0317(9) Uani d . 1 . .
    H H25 1.0963 0.3793 0.5728 0.038 Uiso calc R 1 B .
    C C26 1.0389(2) 0.4614(2) 0.6284(2) 0.0246(8) Uani d . 1 B .
    N N22 0.7984(2) 0.51949(17) 0.55199(17) 0.0259(7) Uani d . 1 . .
    O O221 0.77665(15) 0.53675(14) 0.60512(12) 0.0256(6) Uani d . 1 B .
    O O222 0.74856(18) 0.52775(17) 0.49225(14) 0.0414(7) Uani d . 1 B .
    N N24 0.9739(3) 0.3425(2) 0.4392(2) 0.0439(10) Uani d . 1 . .
    O O241 0.9067(2) 0.33343(19) 0.38276(18) 0.0616(10) Uani d . 1 B .
    O O242 1.0466(2) 0.31122(18) 0.44525(17) 0.0598(9) Uani d . 1 B .
    N N26 1.1194(2) 0.4714(2) 0.69646(18) 0.0330(8) Uani d . 1 . .
    O O261 1.14614(16) 0.54218(16) 0.73386(14) 0.0362(7) Uani d . 1 B .
    O O262 1.15419(18) 0.40807(18) 0.71157(16) 0.0479(8) Uani d . 1 B .
    O O31 1.00390(15) 0.51721(13) 0.83415(12) 0.0236(5) Uani d . 1 B .
    C C31 1.0896(2) 0.5396(2) 0.86261(18) 0.0206(8) Uani d . 1 . .
    C C32 1.1283(2) 0.62516(19) 0.88504(17) 0.0170(7) Uani d . 1 B .
    C C33 1.2209(2) 0.6484(2) 0.92038(17) 0.0213(8) Uani d . 1 . .
    H H33 1.2434 0.7056 0.9348 0.026 Uiso calc R 1 B .
    C C34 1.2801(2) 0.5889(2) 0.93453(19) 0.0242(8) Uani d . 1 B .
    C C35 1.2499(2) 0.5048(2) 0.91411(19) 0.0261(8) Uani d . 1 . .
    H H35 1.2922 0.4641 0.9247 0.031 Uiso calc R 1 B .
    C C36 1.1579(2) 0.48161(19) 0.87832(19) 0.0248(8) Uani d D 1 A .
    N N32 1.0704(2) 0.69303(17) 0.86917(15) 0.0219(6) Uani d . 1 . .
    O O321 0.98921(15) 0.67753(13) 0.82651(13) 0.0247(5) Uani d . 1 B .
    O O322 1.10475(15) 0.76525(14) 0.89742(13) 0.0278(6) Uani d . 1 B .
    N N34 1.37835(19) 0.61448(19) 0.97202(16) 0.0254(7) Uani d . 1 . .
    O O341 1.40413(15) 0.68896(15) 0.99330(13) 0.0298(6) Uani d . 1 B .
    O O342 1.43025(16) 0.55841(15) 0.98042(14) 0.0350(6) Uani d . 1 B .
    N N36 1.1311(2) 0.39154(18) 0.85566(18) 0.0359(8) Uani d DU 1 . .
    O O361 1.0590(7) 0.3646(14) 0.8045(8) 0.039(3) Uani d PDU 0.59(2) A 1
    O O362 1.1776(6) 0.3455(4) 0.8937(7) 0.048(3) Uani d PDU 0.59(2) A 1
    O O363 1.0508(9) 0.366(2) 0.8229(11) 0.039(3) Uani d PDU 0.41(2) A 2
    O O364 1.1983(6) 0.3466(5) 0.8618(9) 0.034(4) Uani d PDU 0.41(2) A 2
    O O011 0.69116(14) 0.52258(13) 0.71509(12) 0.0237(5) Uani d . 1 B .
    H H011 0.6645 0.5450 0.7419 0.036 Uiso d . 1 . .
    C C011 0.6261(2) 0.4638(2) 0.65326(19) 0.0256(8) Uani d . 1 . .
    H H01A 0.6566 0.4406 0.6199 0.031 Uiso calc R 1 B .
    H H01B 0.5745 0.4934 0.6270 0.031 Uiso calc R 1 . .
    C C012 0.5896(3) 0.3944(3) 0.6747(2) 0.0548(13) Uani d . 1 B .
    H H01C 0.5463 0.3563 0.6315 0.082 Uiso calc R 1 . .
    H H01D 0.5580 0.4169 0.7068 0.082 Uiso calc R 1 . .
    H H01E 0.6403 0.3643 0.7000 0.082 Uiso calc R 1 . .
    O O021 0.81139(14) 0.68541(13) 0.71535(12) 0.0208(5) Uani d . 1 B .
    H H021 0.7554 0.6928 0.7001 0.031 Uiso d . 1 . .
    C C021 0.8602(2) 0.7417(2) 0.69256(19) 0.0235(8) Uani d . 1 . .
    H H02A 0.9150 0.7164 0.6879 0.028 Uiso calc R 1 B .
    H H02B 0.8814 0.7942 0.7299 0.028 Uiso calc R 1 . .
    C C022 0.8015(2) 0.7608(2) 0.6218(2) 0.0332(9) Uani d . 1 B .
    H H02C 0.8372 0.7986 0.6081 0.050 Uiso calc R 1 . .
    H H02D 0.7481 0.7872 0.6265 0.050 Uiso calc R 1 . .
    H H02E 0.7811 0.7090 0.5845 0.050 Uiso calc R 1 . .
    O O031 0.83140(16) 0.62240(13) 0.86196(12) 0.0261(6) Uani d PDU 0.661(8) B 1
    H H031 0.8010 0.6632 0.8534 0.039 Uiso d P 0.661(8) B 1
    C C031 0.8293(4) 0.6018(3) 0.9284(3) 0.0241(15) Uani d PDU 0.661(8) B 1
    H H03A 0.7930 0.5477 0.9169 0.029 Uiso calc PR 0.661(8) B 1
    H H03B 0.8015 0.6453 0.9529 0.029 Uiso calc PR 0.661(8) B 1
    C C032 0.9264(4) 0.5973(4) 0.9753(3) 0.0297(17) Uani d PDU 0.661(8) B 1
    H H03C 0.9288 0.5841 1.0206 0.044 Uiso calc PR 0.661(8) B 1
    H H03D 0.9614 0.6511 0.9858 0.044 Uiso calc PR 0.661(8) B 1
    H H03E 0.9528 0.5539 0.9504 0.044 Uiso calc PR 0.661(8) B 1
    O O033 0.83140(16) 0.62240(13) 0.86196(12) 0.0261(6) Uani d PDU 0.339(8) B 2
    H H033 0.8123 0.6698 0.8628 0.039 Uiso d P 0.339(8) B 2
    C C033 0.9030(7) 0.6198(7) 0.9377(5) 0.023(3) Uani d PDU 0.339(8) B 2
    H H03F 0.9475 0.5793 0.9331 0.028 Uiso calc PR 0.339(8) B 2
    H H03G 0.9369 0.6753 0.9623 0.028 Uiso calc PR 0.339(8) B 2
    C C034 0.8519(7) 0.5942(8) 0.9799(6) 0.039(4) Uani d PDU 0.339(8) B 2
    H H03H 0.8952 0.5926 1.0284 0.058 Uiso calc PR 0.339(8) B 2
    H H03I 0.8193 0.5389 0.9554 0.058 Uiso calc PR 0.339(8) B 2
    H H03J 0.8077 0.6344 0.9837 0.058 Uiso calc PR 0.339(8) B 2
    N N100 0.63018(17) 0.71629(16) 0.77801(14) 0.0186(6) Uani d . 1 . .
    N N111 0.60883(17) 0.59039(17) 0.80784(15) 0.0206(6) Uani d . 1 . .
    C C112 0.5936(2) 0.5476(2) 0.85276(19) 0.0249(8) Uani d . 1 . .
    H H112 0.5883 0.4884 0.8397 0.030 Uiso calc R 1 . .
    C C113 0.5853(2) 0.5851(2) 0.91656(19) 0.0240(8) Uani d . 1 . .
    H H113 0.5734 0.5526 0.9462 0.029 Uiso calc R 1 . .
    C C114 0.5945(2) 0.6707(2) 0.93635(19) 0.0256(8) Uani d . 1 . .
    H H114 0.5903 0.6982 0.9805 0.031 Uiso calc R 1 . .
    C C115 0.6101(2) 0.7161(2) 0.89125(18) 0.0244(8) Uani d . 1 . .
    H H115 0.6160 0.7753 0.9034 0.029 Uiso calc R 1 . .
    C C116 0.6169(2) 0.6733(2) 0.82803(17) 0.0178(7) Uani d . 1 . .
    N N121 0.62439(18) 0.68932(16) 0.65925(15) 0.0220(6) Uani d . 1 . .
    C C122 0.5771(2) 0.6647(2) 0.58794(19) 0.0248(8) Uani d . 1 . .
    H H122 0.6083 0.6678 0.5565 0.030 Uiso calc R 1 . .
    C C123 0.4864(2) 0.6354(2) 0.5580(2) 0.0296(9) Uani d . 1 . .
    H H123 0.4560 0.6169 0.5071 0.035 Uiso calc R 1 . .
    C C124 0.4395(2) 0.6333(2) 0.6038(2) 0.0277(8) Uani d . 1 . .
    H H124 0.3765 0.6132 0.5847 0.033 Uiso calc R 1 . .
    C C125 0.4861(2) 0.6609(2) 0.67723(19) 0.0227(8) Uani d . 1 . .
    H H125 0.4556 0.6610 0.7096 0.027 Uiso calc R 1 . .
    C C126 0.5789(2) 0.68842(19) 0.70310(17) 0.0184(7) Uani d . 1 . .
    N N131 0.77762(18) 0.77605(16) 0.85513(14) 0.0206(6) Uani d . 1 . .
    C C132 0.8455(2) 0.8387(2) 0.87808(19) 0.0254(8) Uani d . 1 . .
    H H132 0.9014 0.8348 0.9162 0.030 Uiso calc R 1 . .
    C C133 0.8375(2) 0.9074(2) 0.84895(18) 0.0241(8) Uani d . 1 . .
    H H133 0.8874 0.9491 0.8651 0.029 Uiso calc R 1 . .
    C C134 0.7552(2) 0.9146(2) 0.79552(19) 0.0259(8) Uani d . 1 . .
    H H134 0.7477 0.9620 0.7748 0.031 Uiso calc R 1 . .
    C C135 0.6838(2) 0.8532(2) 0.77220(18) 0.0226(8) Uani d . 1 . .
    H H135 0.6263 0.8575 0.7360 0.027 Uiso calc R 1 . .
    C C136 0.6987(2) 0.78497(19) 0.80338(17) 0.0178(7) Uani d . 1 . .
    La La2 0.633752(13) 0.916258(12) 0.243353(10) 0.01671(5) Uani d . 1 . .
    O O41 0.64846(14) 0.80202(14) 0.30240(11) 0.0198(5) Uani d . 1 . .
    C C41 0.6527(2) 0.7237(2) 0.29249(18) 0.0219(8) Uani d . 1 . .
    C C42 0.6402(2) 0.66825(19) 0.22517(17) 0.0172(7) Uani d . 1 . .
    C C43 0.6363(2) 0.5827(2) 0.21597(19) 0.0207(7) Uani d . 1 . .
    H H43 0.6237 0.5480 0.1696 0.025 Uiso calc R 1 . .
    C C44 0.6511(2) 0.5485(2) 0.27501(19) 0.0207(7) Uani d . 1 . .
    C C45 0.6658(2) 0.5979(2) 0.34318(18) 0.0219(8) Uani d . 1 . .
    H H45 0.6743 0.5736 0.3832 0.026 Uiso calc R 1 . .
    C C46 0.6676(2) 0.6820(2) 0.35048(17) 0.0175(7) Uani d . 1 . .
    N N42 0.63182(18) 0.69970(17) 0.16134(15) 0.0206(6) Uani d . 1 . .
    O O421 0.65665(15) 0.77426(13) 0.16916(12) 0.0226(5) Uani d . 1 . .
    O O422 0.60455(17) 0.65152(15) 0.10237(13) 0.0335(6) Uani d . 1 . .
    N N44 0.65393(18) 0.45574(17) 0.26500(17) 0.0196(6) Uani d . 1 . .
    O O441 0.62705(16) 0.41551(15) 0.20558(16) 0.0340(7) Uani d . 1 . .
    O O442 0.68841(16) 0.43226(14) 0.32138(14) 0.0306(6) Uani d . 1 . .
    N N46 0.6819(2) 0.73521(18) 0.42171(16) 0.0262(7) Uani d . 1 . .
    O O461 0.74305(17) 0.79230(15) 0.44626(13) 0.0338(6) Uani d . 1 . .
    O O462 0.63206(17) 0.71809(16) 0.45197(13) 0.0366(6) Uani d . 1 . .
    O O51 0.53601(14) 0.94981(13) 0.31108(12) 0.0215(5) Uani d . 1 . .
    C C51 0.5352(2) 0.93254(19) 0.36869(18) 0.0184(7) Uani d . 1 . .
    C C52 0.6101(2) 0.9501(2) 0.43716(18) 0.0219(8) Uani d . 1 . .
    C C53 0.6056(2) 0.9327(2) 0.49947(18) 0.0249(8) Uani d . 1 . .
    H H53 0.6565 0.9479 0.5441 0.030 Uiso calc R 1 . .
    C C54 0.5259(3) 0.8932(2) 0.49544(19) 0.0263(8) Uani d . 1 . .
    C C55 0.4513(2) 0.8701(2) 0.4309(2) 0.0265(8) Uani d . 1 . .
    H H55 0.3977 0.8406 0.4285 0.032 Uiso calc R 1 . .
    C C56 0.4557(2) 0.8906(2) 0.37010(19) 0.0229(8) Uani d . 1 . .
    N N52 0.6967(2) 0.98864(17) 0.44359(17) 0.0251(7) Uani d . 1 . .
    O O521 0.71871(14) 0.97801(14) 0.39039(12) 0.0234(5) Uani d . 1 . .
    O O522 0.74768(17) 1.02960(15) 0.50342(14) 0.0354(6) Uani d . 1 . .
    N N54 0.5208(3) 0.8752(2) 0.56113(19) 0.0368(8) Uani d . 1 . .
    O O541 0.5884(2) 0.89389(19) 0.61692(15) 0.0522(8) Uani d . 1 . .
    O O542 0.4460(2) 0.84492(18) 0.55689(15) 0.0500(8) Uani d . 1 . .
    N N56 0.37638(19) 0.8642(2) 0.30236(16) 0.0283(7) Uani d . 1 . .
    O O561 0.34683(16) 0.91519(16) 0.26496(13) 0.0335(6) Uani d . 1 . .
    O O562 0.34174(17) 0.79208(17) 0.28666(15) 0.0445(7) Uani d . 1 . .
    O O61 0.49117(14) 0.83816(13) 0.15971(12) 0.0204(5) Uani d . 1 . .
    C C61 0.4058(2) 0.8434(2) 0.13435(17) 0.0180(7) Uani d . 1 . .
    C C62 0.3641(2) 0.9168(2) 0.11297(18) 0.0207(8) Uani d . 1 . .
    C C63 0.2705(2) 0.9208(2) 0.08079(17) 0.0196(7) Uani d . 1 . .
    H H63 0.2467 0.9701 0.0669 0.023 Uiso calc R 1 . .
    C C64 0.2121(2) 0.8507(2) 0.06938(16) 0.0174(7) Uani d . 1 . .
    C C65 0.2457(2) 0.7779(2) 0.08790(17) 0.0191(7) Uani d . 1 . .
    H H65 0.2050 0.7303 0.0789 0.023 Uiso calc R 1 . .
    C C66 0.3380(2) 0.7753(2) 0.11914(18) 0.0212(7) Uani d . 1 . .
    N N62 0.42103(18) 0.99304(16) 0.12567(15) 0.0194(6) Uani d . 1 . .
    O O621 0.50192(15) 1.00287(13) 0.16861(12) 0.0230(5) Uani d . 1 . .
    O O622 0.38583(15) 1.04725(14) 0.09305(13) 0.0316(6) Uani d . 1 . .
    N N64 0.11342(18) 0.85389(18) 0.03600(15) 0.0227(7) Uani d . 1 . .
    O O641 0.08434(15) 0.91680(14) 0.01608(13) 0.0265(6) Uani d . 1 . .
    O O642 0.06349(15) 0.79255(15) 0.03100(13) 0.0315(6) Uani d . 1 . .
    N N66 0.3699(2) 0.69686(18) 0.13932(17) 0.0275(7) Uani d . 1 . .
    O O661 0.44218(16) 0.69852(15) 0.19101(15) 0.0351(6) Uani d . 1 . .
    O O662 0.32053(17) 0.63251(15) 0.10357(15) 0.0397(7) Uani d . 1 . .
    O O041 0.80292(14) 0.90418(13) 0.28443(11) 0.0210(5) Uani d . 1 . .
    H H041 0.8297 0.9108 0.2569 0.031 Uiso d . 1 . .
    C C041 0.8663(2) 0.8781(2) 0.34645(19) 0.0250(8) Uani d . 1 . .
    H H04A 0.8338 0.8681 0.3777 0.030 Uiso calc R 1 . .
    H H04B 0.9160 0.9234 0.3748 0.030 Uiso calc R 1 . .
    C C042 0.9081(3) 0.7998(2) 0.3252(2) 0.0490(12) Uani d . 1 . .
    H H04C 0.9498 0.7840 0.3688 0.073 Uiso calc R 1 . .
    H H04D 0.9422 0.8101 0.2957 0.073 Uiso calc R 1 . .
    H H04E 0.8592 0.7547 0.2974 0.073 Uiso calc R 1 . .
    O O051 0.68822(14) 1.06876(12) 0.27962(12) 0.0190(5) Uani d . 1 . .
    H H051 0.7450 1.0827 0.2983 0.028 Uiso d . 1 . .
    C C051 0.6404(2) 1.13673(19) 0.30115(18) 0.0215(8) Uani d . 1 . .
    H H05A 0.5846 1.1141 0.3053 0.026 Uiso calc R 1 . .
    H H05B 0.6210 1.1697 0.2635 0.026 Uiso calc R 1 . .
    C C052 0.6994(2) 1.1925(2) 0.37188(19) 0.0288(9) Uani d . 1 . .
    H H05C 0.6648 1.2378 0.3848 0.043 Uiso calc R 1 . .
    H H05D 0.7542 1.2158 0.3676 0.043 Uiso calc R 1 . .
    H H05E 0.7178 1.1603 0.4095 0.043 Uiso calc R 1 . .
    O O061 0.67246(14) 0.93827(13) 0.13884(12) 0.0204(5) Uani d . 1 . .
    H H061 0.6920 0.9875 0.1431 0.031 Uiso d . 1 . .
    C C061 0.6547(2) 0.8914(2) 0.06678(17) 0.0217(8) Uani d . 1 . .
    H H06A 0.6791 0.8365 0.0689 0.026 Uiso calc R 1 . .
    H H06B 0.6864 0.9214 0.0436 0.026 Uiso calc R 1 . .
    C C062 0.5527(2) 0.8792(2) 0.02221(19) 0.0268(8) Uani d . 1 . .
    H H06C 0.5417 0.8463 -0.0264 0.040 Uiso calc R 1 . .
    H H06D 0.5290 0.9335 0.0189 0.040 Uiso calc R 1 . .
    H H06E 0.5214 0.8497 0.0453 0.040 Uiso calc R 1 . .
    N N200 0.87961(17) 0.07030(16) 0.22678(14) 0.0190(6) Uani d . 1 . .
    N N241 0.88834(17) -0.07251(16) 0.19476(15) 0.0186(6) Uani d . 1 . .
    C C242 0.8960(2) -0.1403(2) 0.14801(19) 0.0231(8) Uani d . 1 . .
    H H242 0.8947 -0.1932 0.1596 0.028 Uiso calc R 1 . .
    C C243 0.9055(2) -0.1362(2) 0.08426(19) 0.0244(8) Uani d . 1 . .
    H H243 0.9108 -0.1849 0.0525 0.029 Uiso calc R 1 . .
    C C244 0.9072(2) -0.0592(2) 0.06807(18) 0.0230(8) Uani d . 1 . .
    H H244 0.9137 -0.0544 0.0245 0.028 Uiso calc R 1 . .
    C C245 0.8995(2) 0.0114(2) 0.11468(17) 0.0199(7) Uani d . 1 . .
    H H245 0.9007 0.0648 0.1042 0.024 Uiso calc R 1 . .
    C C246 0.8900(2) 0.0010(2) 0.17702(18) 0.0194(7) Uani d . 1 . .
    N N251 0.87729(18) 0.09980(16) 0.34369(15) 0.0215(6) Uani d . 1 . .
    C C252 0.9208(2) 0.1091(2) 0.41534(18) 0.0233(8) Uani d . 1 . .
    H H252 0.8872 0.1256 0.4453 0.028 Uiso calc R 1 . .
    C C253 1.0108(2) 0.0960(2) 0.44737(19) 0.0292(9) Uani d . 1 . .
    H H253 1.0391 0.1036 0.4983 0.035 Uiso calc R 1 . .
    C C254 1.0599(2) 0.0713(2) 0.40365(19) 0.0280(8) Uani d . 1 . .
    H H254 1.1220 0.0599 0.4243 0.034 Uiso calc R 1 . .
    C C255 1.0178(2) 0.0635(2) 0.33003(18) 0.0233(8) Uani d . 1 . .
    H H255 1.0504 0.0486 0.2991 0.028 Uiso calc R 1 . .
    C C256 0.9253(2) 0.07830(19) 0.30257(18) 0.0189(7) Uani d . 1 . .
    N N261 0.73700(17) 0.09295(16) 0.14540(14) 0.0188(6) Uani d . 1 . .
    C C262 0.6732(2) 0.1446(2) 0.12181(19) 0.0255(8) Uani d . 1 . .
    H H262 0.6195 0.1223 0.0805 0.031 Uiso calc R 1 . .
    C C263 0.6803(2) 0.2279(2) 0.15349(19) 0.0279(8) Uani d . 1 . .
    H H263 0.6318 0.2613 0.1363 0.033 Uiso calc R 1 . .
    C C264 0.7607(2) 0.2612(2) 0.21132(19) 0.0242(8) Uani d . 1 . .
    H H264 0.7685 0.3185 0.2345 0.029 Uiso calc R 1 . .
    C C265 0.8291(2) 0.21070(19) 0.23486(17) 0.0200(7) Uani d . 1 . .
    H H265 0.8856 0.2328 0.2732 0.024 Uiso calc R 1 . .
    C C266 0.8138(2) 0.1269(2) 0.20160(17) 0.0175(7) Uani d . 1 . .
loop_
    _atom_site_aniso_label
    _atom_site_aniso_U_11
    _atom_site_aniso_U_22
    _atom_site_aniso_U_33
    _atom_site_aniso_U_12
    _atom_site_aniso_U_13
    _atom_site_aniso_U_23
    La1 0.01984(11) 0.01524(11) 0.01523(11) 0.00090(8) 0.00573(9) 0.00149(8)
    O11 0.0287(13) 0.0140(12) 0.0118(12) -0.0005(9) 0.0047(10) 0.0019(10)
    C11 0.0182(17) 0.0146(18) 0.0135(18) -0.0008(13) 0.0053(14) -0.0005(14)
    C12 0.0186(17) 0.0147(17) 0.021(2) -0.0002(13) 0.0051(15) 0.0013(15)
    C13 0.0160(17) 0.025(2) 0.030(2) 0.0045(14) 0.0088(16) 0.0090(17)
    C14 0.0215(17) 0.0109(17) 0.029(2) 0.0007(13) 0.0093(16) 0.0069(15)
    C15 0.0221(18) 0.0173(18) 0.026(2) 0.0030(14) 0.0123(16) 0.0027(15)
    C16 0.0193(17) 0.0178(18) 0.0192(19) 0.0009(13) 0.0058(15) 0.0034(15)
    N12 0.0276(16) 0.0204(17) 0.0254(18) -0.0024(13) 0.0097(14) 0.0065(14)
    O121 0.0415(15) 0.0174(13) 0.0232(14) 0.0038(11) 0.0181(12) 0.0048(11)
    O122 0.0666(19) 0.0282(15) 0.0176(15) 0.0025(13) 0.0105(14) 0.0083(12)
    N14 0.0156(16) 0.0208(17) 0.050(2) -0.0010(13) 0.0167(16) -0.0034(17)
    O141 0.0266(14) 0.0346(16) 0.059(2) 0.0072(11) 0.0092(14) 0.0413(15)
    O142 0.0330(14) 0.0181(14) 0.0419(17) 0.0038(11) 0.0164(13) 0.0072(12)
    N16 0.0319(17) 0.0166(16) 0.0159(16) -0.0054(13) 0.0049(14) -0.0033(13)
    O161 0.0430(16) 0.0284(15) 0.0223(15) 0.0105(12) 0.0052(13) 0.0056(12)
    O162 0.0443(16) 0.0328(15) 0.0259(15) 0.0027(12) 0.0186(13) -0.0015(12)
    O21 0.0258(13) 0.0267(14) 0.0153(13) -0.0021(10) 0.0111(11) -0.0025(11)
    C21 0.033(2) 0.0173(18) 0.026(2) -0.0058(15) 0.0192(18) 0.0026(16)
    C22 0.031(2) 0.0229(19) 0.0126(19) -0.0035(15) 0.0101(16) 0.0009(15)
    C23 0.045(2) 0.0204(19) 0.020(2) -0.0112(17) 0.0147(18) -0.0022(16)
    C24 0.046(2) 0.024(2) 0.025(2) -0.0113(17) 0.027(2) -0.0074(16)
    C25 0.040(2) 0.018(2) 0.044(3) -0.0038(16) 0.029(2) -0.0016(18)
    C26 0.0218(18) 0.0221(19) 0.030(2) -0.0048(15) 0.0130(17) 0.0002(16)
    N22 0.0291(18) 0.0249(17) 0.0211(19) 0.0020(13) 0.0074(15) 0.0036(14)
    O221 0.0267(13) 0.0288(14) 0.0185(14) 0.0031(10) 0.0056(11) 0.0049(11)
    O222 0.0450(17) 0.0543(19) 0.0138(15) 0.0095(14) -0.0029(13) 0.0099(13)
    N24 0.075(3) 0.0246(19) 0.038(2) -0.0117(19) 0.037(2) -0.0106(17)
    O241 0.079(2) 0.063(2) 0.035(2) -0.0212(18) 0.0286(19) -0.0181(17)
    O242 0.083(2) 0.049(2) 0.063(2) 0.0098(17) 0.053(2) -0.0055(17)
    N26 0.0261(18) 0.039(2) 0.037(2) -0.0019(16) 0.0168(16) 0.0081(18)
    O261 0.0342(15) 0.0360(17) 0.0351(17) -0.0069(12) 0.0152(13) -0.0028(14)
    O262 0.0366(16) 0.0430(18) 0.059(2) 0.0121(14) 0.0115(15) 0.0115(16)
    O31 0.0229(13) 0.0181(13) 0.0240(14) 0.0019(10) 0.0019(11) 0.0053(11)
    C31 0.027(2) 0.0204(19) 0.0133(18) 0.0027(15) 0.0064(16) 0.0040(15)
    C32 0.0235(18) 0.0128(17) 0.0120(18) 0.0038(13) 0.0051(15) -0.0001(14)
    C33 0.0250(19) 0.0184(18) 0.0185(19) -0.0001(14) 0.0062(16) 0.0039(15)
    C34 0.0224(19) 0.025(2) 0.024(2) 0.0021(15) 0.0079(16) 0.0043(16)
    C35 0.027(2) 0.025(2) 0.029(2) 0.0093(15) 0.0107(17) 0.0106(17)
    C36 0.037(2) 0.0097(17) 0.028(2) 0.0013(15) 0.0110(18) 0.0065(15)
    N32 0.0300(17) 0.0149(16) 0.0235(17) 0.0049(13) 0.0133(15) 0.0039(13)
    O321 0.0219(13) 0.0217(13) 0.0265(15) 0.0044(10) 0.0044(12) 0.0057(11)
    O322 0.0294(13) 0.0155(13) 0.0348(16) -0.0002(10) 0.0107(12) 0.0009(11)
    N34 0.0213(16) 0.0269(18) 0.0275(18) 0.0019(14) 0.0058(14) 0.0114(15)
    O341 0.0224(13) 0.0229(14) 0.0389(16) -0.0030(10) 0.0045(12) 0.0094(12)
    O342 0.0241(14) 0.0340(16) 0.0488(18) 0.0085(12) 0.0119(13) 0.0168(14)
    N36 0.0272(18) 0.0194(17) 0.048(2) 0.0000(14) 0.0021(17) 0.0027(16)
    O361 0.022(2) 0.0260(18) 0.067(6) 0.003(2) 0.022(3) -0.006(5)
    O362 0.042(4) 0.019(3) 0.082(6) 0.005(2) 0.018(4) 0.015(3)
    O363 0.022(2) 0.0260(18) 0.067(6) 0.003(2) 0.022(3) -0.006(5)
    O364 0.019(4) 0.012(3) 0.059(8) 0.004(3) 0.001(4) 0.009(4)
    O011 0.0241(13) 0.0253(13) 0.0208(14) -0.0024(10) 0.0121(11) -0.0032(11)
    C011 0.0196(18) 0.026(2) 0.026(2) -0.0030(15) 0.0057(16) -0.0008(17)
    C012 0.061(3) 0.044(3) 0.047(3) -0.018(2) 0.012(2) 0.000(2)
    O021 0.0198(12) 0.0189(12) 0.0233(14) 0.0015(9) 0.0072(11) 0.0058(10)
    C021 0.029(2) 0.0134(18) 0.028(2) -0.0052(14) 0.0120(17) 0.0018(15)
    C022 0.034(2) 0.029(2) 0.041(3) -0.0041(17) 0.0141(19) 0.0195(19)
    O031 0.0402(15) 0.0219(13) 0.0164(13) 0.0101(11) 0.0107(12) 0.0039(11)
    C031 0.021(3) 0.032(3) 0.016(3) 0.007(2) 0.006(2) 0.000(3)
    C032 0.027(3) 0.032(4) 0.018(4) 0.001(3) -0.004(3) 0.005(3)
    O033 0.0402(15) 0.0219(13) 0.0164(13) 0.0101(11) 0.0107(12) 0.0039(11)
    C033 0.022(6) 0.030(6) 0.020(6) 0.020(5) 0.011(5) 0.006(5)
    C034 0.020(6) 0.069(9) 0.015(6) -0.006(6) -0.005(5) 0.006(6)
    N100 0.0185(14) 0.0234(16) 0.0115(15) -0.0043(11) 0.0037(12) 0.0028(12)
    N111 0.0232(15) 0.0219(16) 0.0180(16) 0.0032(12) 0.0089(13) 0.0056(13)
    C112 0.0284(19) 0.0150(18) 0.034(2) 0.0044(14) 0.0125(18) 0.0099(16)
    C113 0.0239(19) 0.034(2) 0.024(2) 0.0075(15) 0.0136(16) 0.0175(17)
    C114 0.030(2) 0.030(2) 0.018(2) 0.0013(16) 0.0102(16) 0.0059(16)
    C115 0.030(2) 0.0195(19) 0.023(2) 0.0024(15) 0.0090(17) 0.0034(16)
    C116 0.0206(17) 0.0169(18) 0.0161(18) 0.0019(13) 0.0069(15) 0.0044(14)
    N121 0.0236(15) 0.0234(16) 0.0195(17) 0.0019(12) 0.0081(13) 0.0058(13)
    C122 0.030(2) 0.029(2) 0.017(2) 0.0036(16) 0.0106(17) 0.0074(16)
    C123 0.029(2) 0.034(2) 0.019(2) -0.0006(16) 0.0022(17) 0.0055(17)
    C124 0.0208(18) 0.025(2) 0.032(2) 0.0013(15) 0.0029(17) 0.0080(17)
    C125 0.0225(18) 0.0203(19) 0.024(2) -0.0001(14) 0.0074(16) 0.0058(16)
    C126 0.0266(18) 0.0143(17) 0.0156(19) 0.0048(14) 0.0088(15) 0.0046(14)
    N131 0.0260(16) 0.0170(15) 0.0170(16) -0.0005(12) 0.0080(13) -0.0002(12)
    C132 0.038(2) 0.0204(19) 0.018(2) 0.0005(16) 0.0139(17) -0.0024(15)
    C133 0.035(2) 0.0207(19) 0.0158(19) -0.0013(15) 0.0100(17) 0.0013(15)
    C134 0.041(2) 0.0196(19) 0.024(2) 0.0007(16) 0.0181(18) 0.0082(16)
    C135 0.0276(19) 0.0223(19) 0.024(2) 0.0068(15) 0.0142(16) 0.0091(16)
    C136 0.0244(18) 0.0198(18) 0.0119(18) 0.0028(14) 0.0101(15) 0.0036(14)
    La2 0.01786(10) 0.01719(11) 0.01533(11) 0.00167(8) 0.00620(9) 0.00436(8)
    O41 0.0261(13) 0.0195(13) 0.0140(13) 0.0030(10) 0.0061(10) 0.0069(10)
    C41 0.0237(19) 0.027(2) 0.0170(19) 0.0020(15) 0.0061(16) 0.0117(16)
    C42 0.0155(16) 0.0200(18) 0.0132(18) 0.0021(13) 0.0010(14) 0.0057(14)
    C43 0.0212(18) 0.0185(18) 0.021(2) 0.0008(14) 0.0084(15) 0.0004(15)
    C44 0.0115(16) 0.0227(19) 0.026(2) 0.0031(13) 0.0033(15) 0.0081(16)
    C45 0.0245(18) 0.0219(19) 0.024(2) 0.0028(14) 0.0113(16) 0.0119(16)
    C46 0.0181(17) 0.0219(19) 0.0117(18) 0.0032(14) 0.0048(14) 0.0037(14)
    N42 0.0223(15) 0.0203(16) 0.0158(16) 0.0039(12) 0.0028(13) 0.0050(13)
    O421 0.0303(13) 0.0171(13) 0.0244(14) 0.0047(10) 0.0142(11) 0.0059(11)
    O422 0.0536(17) 0.0242(14) 0.0150(14) 0.0003(12) 0.0048(13) 0.0034(12)
    N44 0.0181(15) 0.0219(17) 0.0276(19) 0.0099(12) 0.0111(14) 0.0195(15)
    O441 0.0281(14) 0.0190(14) 0.052(2) 0.0045(11) 0.0117(14) 0.0090(14)
    O442 0.0356(15) 0.0219(14) 0.0414(17) 0.0079(11) 0.0186(14) 0.0142(13)
    N46 0.0283(17) 0.0257(17) 0.0257(18) 0.0071(14) 0.0062(15) 0.0155(15)
    O461 0.0443(16) 0.0310(15) 0.0212(15) -0.0067(12) 0.0075(13) 0.0053(12)
    O462 0.0447(16) 0.0469(17) 0.0263(16) 0.0057(13) 0.0215(14) 0.0098(13)
    O51 0.0227(13) 0.0273(14) 0.0172(13) 0.0091(10) 0.0092(11) 0.0074(11)
    C51 0.0253(18) 0.0133(17) 0.023(2) 0.0094(14) 0.0154(16) 0.0055(15)
    C52 0.0233(19) 0.025(2) 0.019(2) 0.0030(15) 0.0097(16) 0.0064(16)
    C53 0.036(2) 0.025(2) 0.0134(19) 0.0114(16) 0.0105(16) 0.0017(15)
    C54 0.042(2) 0.028(2) 0.020(2) 0.0139(17) 0.0205(18) 0.0130(16)
    C55 0.034(2) 0.029(2) 0.032(2) 0.0123(16) 0.0259(19) 0.0155(17)
    C56 0.0202(18) 0.0233(19) 0.030(2) 0.0120(14) 0.0131(17) 0.0092(16)
    N52 0.0325(18) 0.0217(17) 0.0200(18) 0.0098(13) 0.0082(15) 0.0054(14)
    O521 0.0253(13) 0.0298(14) 0.0162(14) 0.0016(10) 0.0101(11) 0.0030(11)
    O522 0.0377(15) 0.0375(16) 0.0178(15) -0.0060(12) 0.0000(12) -0.0020(12)
    N54 0.059(2) 0.038(2) 0.033(2) 0.0226(18) 0.033(2) 0.0180(17)
    O541 0.072(2) 0.072(2) 0.0190(17) 0.0246(17) 0.0168(16) 0.0239(16)
    O542 0.067(2) 0.060(2) 0.048(2) 0.0144(16) 0.0424(17) 0.0273(16)
    N56 0.0198(16) 0.042(2) 0.0283(19) 0.0070(14) 0.0143(15) 0.0080(16)
    O561 0.0278(14) 0.0454(17) 0.0285(16) 0.0096(12) 0.0090(12) 0.0137(14)
    O562 0.0331(15) 0.0415(18) 0.056(2) -0.0073(13) 0.0128(14) 0.0125(15)
    O61 0.0164(12) 0.0200(13) 0.0191(13) -0.0003(9) 0.0015(10) 0.0020(10)
    C61 0.029(2) 0.0175(18) 0.0067(17) 0.0013(14) 0.0067(15) 0.0016(14)
    C62 0.0248(19) 0.0228(19) 0.0176(19) -0.0008(15) 0.0112(16) 0.0053(15)
    C63 0.0270(19) 0.0178(18) 0.0156(18) 0.0046(14) 0.0095(15) 0.0045(14)
    C64 0.0130(16) 0.028(2) 0.0081(17) 0.0004(14) 0.0019(13) 0.0005(14)
    C65 0.0160(17) 0.0231(19) 0.0177(19) -0.0020(14) 0.0074(15) 0.0020(15)
    C66 0.0202(18) 0.0207(19) 0.0193(19) -0.0003(14) 0.0034(15) 0.0047(15)
    N62 0.0206(16) 0.0155(15) 0.0204(16) -0.0005(12) 0.0061(13) 0.0037(13)
    O621 0.0191(13) 0.0212(13) 0.0238(14) -0.0021(10) 0.0026(11) 0.0049(11)
    O622 0.0285(14) 0.0266(14) 0.0383(16) -0.0003(11) 0.0035(12) 0.0221(13)
    N64 0.0223(16) 0.0223(17) 0.0237(18) 0.0031(13) 0.0092(14) 0.0048(14)
    O641 0.0236(13) 0.0247(14) 0.0284(15) 0.0079(10) 0.0060(11) 0.0070(12)
    O642 0.0251(13) 0.0275(14) 0.0419(17) -0.0035(11) 0.0120(12) 0.0091(12)
    N66 0.0282(17) 0.0233(17) 0.036(2) 0.0043(14) 0.0143(16) 0.0140(15)
    O661 0.0201(13) 0.0354(15) 0.0474(18) 0.0043(11) 0.0024(13) 0.0239(14)
    O662 0.0396(16) 0.0194(14) 0.0534(19) -0.0042(12) 0.0088(14) 0.0108(13)
    O041 0.0208(12) 0.0295(13) 0.0157(13) 0.0053(10) 0.0078(10) 0.0096(11)
    C041 0.0136(17) 0.034(2) 0.025(2) -0.0005(15) 0.0003(15) 0.0138(17)
    C042 0.052(3) 0.046(3) 0.047(3) 0.031(2) 0.012(2) 0.018(2)
    O051 0.0216(12) 0.0121(11) 0.0206(13) 0.0007(9) 0.0084(10) -0.0027(10)
    C051 0.0234(18) 0.0171(19) 0.024(2) 0.0079(14) 0.0082(16) 0.0048(15)
    C052 0.035(2) 0.0184(19) 0.027(2) 0.0038(15) 0.0124(18) -0.0104(16)
    O061 0.0280(13) 0.0166(12) 0.0167(13) -0.0024(9) 0.0101(11) 0.0010(10)
    C061 0.031(2) 0.025(2) 0.0096(18) -0.0022(15) 0.0097(16) -0.0005(15)
    C062 0.027(2) 0.030(2) 0.022(2) 0.0034(16) 0.0104(17) 0.0019(17)
    N200 0.0221(15) 0.0206(15) 0.0164(16) 0.0046(12) 0.0094(13) 0.0045(12)
    N241 0.0189(15) 0.0159(15) 0.0224(17) 0.0032(11) 0.0097(13) 0.0041(13)
    C242 0.0175(17) 0.0177(18) 0.029(2) 0.0029(14) 0.0037(16) 0.0027(16)
    C243 0.0216(18) 0.023(2) 0.021(2) -0.0001(14) 0.0065(16) -0.0075(16)
    C244 0.0273(19) 0.029(2) 0.0150(19) -0.0016(15) 0.0105(16) 0.0055(16)
    C245 0.0270(18) 0.0154(17) 0.0163(19) -0.0013(14) 0.0087(15) 0.0008(14)
    C246 0.0198(17) 0.0177(18) 0.0171(19) 0.0016(13) 0.0050(15) -0.0002(15)
    N251 0.0269(16) 0.0219(16) 0.0163(16) 0.0029(12) 0.0106(13) 0.0012(13)
    C252 0.034(2) 0.0238(19) 0.0110(18) 0.0002(15) 0.0107(16) -0.0033(15)
    C253 0.037(2) 0.027(2) 0.0125(19) 0.0038(16) -0.0023(17) 0.0021(16)
    C254 0.0242(19) 0.026(2) 0.025(2) 0.0025(15) 0.0024(17) -0.0005(17)
    C255 0.0159(17) 0.030(2) 0.021(2) 0.0053(14) 0.0027(15) 0.0079(16)
    C256 0.0256(18) 0.0105(17) 0.0165(19) 0.0020(13) 0.0052(15) -0.0008(14)
    N261 0.0222(15) 0.0160(15) 0.0147(15) 0.0007(11) 0.0035(13) 0.0024(12)
    C262 0.0235(19) 0.027(2) 0.020(2) -0.0004(15) 0.0011(16) 0.0077(16)
    C263 0.029(2) 0.031(2) 0.028(2) 0.0119(16) 0.0104(18) 0.0156(18)
    C264 0.0279(19) 0.0153(18) 0.028(2) 0.0024(14) 0.0100(17) 0.0021(16)
    C265 0.0254(18) 0.0165(18) 0.0119(18) -0.0001(14) 0.0026(15) -0.0018(14)
    C266 0.0239(18) 0.0203(18) 0.0129(18) 0.0065(14) 0.0083(15) 0.0105(14)
_geom_special_details
;
All e.s.d.'s (except the e.s.d. in the dihedral angle between two l.s. planes)
are estimated using the full covariance matrix. The cell e.s.d.'s are taken
into account individually in the estimation of e.s.d.'s in distances, angles
and torsion angles; correlations between e.s.d.'s in cell parameters are only
used when they are defined by crystal symmetry. An approximate (isotropic)
treatment of cell e.s.d.'s is used for estimating e.s.d.'s involving l.s.
planes.
;
loop_
    _geom_bond_atom_site_label_1
    _geom_bond_atom_site_label_2
    _geom_bond_site_symmetry_2
    _geom_bond_distance
    _geom_bond_publ_flag
    La1 O11 . 2.418(2) ?
    La1 O31 . 2.422(2) ?
    La1 O21 . 2.423(2) ?
    La1 O021 . 2.501(2) ?
    La1 O011 . 2.507(2) ?
    La1 O031 . 2.508(2) ?
    La1 O121 . 2.623(2) ?
    La1 O321 . 2.648(2) ?
    La1 O221 . 2.758(2) ?
    O11 C11 . 1.273(3) ?
    C11 C12 . 1.431(4) ?
    C11 C16 . 1.443(4) ?
    C12 C13 . 1.373(4) ?
    C12 N12 . 1.454(4) ?
    C13 C14 . 1.369(4) ?
    C13 H13 . 0.9500 ?
    C14 C15 . 1.388(5) ?
    C14 N14 . 1.471(4) ?
    C15 C16 . 1.357(4) ?
    C15 H15 . 0.9500 ?
    C16 N16 . 1.476(4) ?
    N12 O122 . 1.228(4) ?
    N12 O121 . 1.240(3) ?
    N14 O141 . 1.183(4) ?
    N14 O142 . 1.245(4) ?
    N16 O161 . 1.226(3) ?
    N16 O162 . 1.234(3) ?
    O21 C21 . 1.265(4) ?
    C21 C22 . 1.431(5) ?
    C21 C26 . 1.435(5) ?
    C22 C23 . 1.387(4) ?
    C22 N22 . 1.465(4) ?
    C23 C24 . 1.378(5) ?
    C23 H23 . 0.9500 ?
    C24 C25 . 1.384(5) ?
    C24 N24 . 1.467(4) ?
    C25 C26 . 1.369(5) ?
    C25 H25 . 0.9500 ?
    C26 N26 . 1.474(5) ?
    N22 O222 . 1.220(4) ?
    N22 O221 . 1.236(3) ?
    N24 O241 . 1.225(4) ?
    N24 O242 . 1.236(4) ?
    N26 O262 . 1.226(4) ?
    N26 O261 . 1.229(4) ?
    O31 C31 . 1.272(4) ?
    C31 C36 . 1.439(5) ?
    C31 C32 . 1.442(4) ?
    C32 C33 . 1.377(4) ?
    C32 N32 . 1.463(4) ?
    C33 C34 . 1.360(4) ?
    C33 H33 . 0.9500 ?
    C34 C35 . 1.388(4) ?
    C34 N34 . 1.464(4) ?
    C35 C36 . 1.369(5) ?
    C35 H35 . 0.9500 ?
    C36 N36 . 1.468(4) ?
    N32 O322 . 1.232(3) ?
    N32 O321 . 1.242(3) ?
    N34 O341 . 1.225(3) ?
    N34 O342 . 1.237(3) ?
    N36 O363 . 1.214(12) ?
    N36 O361 . 1.227(9) ?
    N36 O362 . 1.244(7) ?
    N36 O364 . 1.282(9) ?
    O011 C011 . 1.453(4) ?
    O011 H011 . 0.8400 ?
    C011 C012 . 1.484(5) ?
    C011 H01A . 0.9900 ?
    C011 H01B . 0.9900 ?
    C012 H01C . 0.9800 ?
    C012 H01D . 0.9800 ?
    C012 H01E . 0.9800 ?
    O021 C021 . 1.446(3) ?
    O021 H021 . 0.8400 ?
    C021 C022 . 1.501(5) ?
    C021 H02A . 0.9900 ?
    C021 H02B . 0.9900 ?
    C022 H02C . 0.9800 ?
    C022 H02D . 0.9800 ?
    C022 H02E . 0.9800 ?
    O031 C031 . 1.476(6) ?
    O031 H031 . 0.8396 ?
    O031 H033 . 0.8393 ?
    C031 C032 . 1.488(7) ?
    C031 H03A . 0.9900 ?
    C031 H03B . 0.9900 ?
    C032 H03C . 0.9800 ?
    C032 H03D . 0.9800 ?
    C032 H03E . 0.9800 ?
    C033 C034 . 1.489(12) ?
    C033 H03F . 0.9900 ?
    C033 H03G . 0.9900 ?
    C034 H03H . 0.9800 ?
    C034 H03I . 0.9800 ?
    C034 H03J . 0.9800 ?
    N100 C126 . 1.415(4) ?
    N100 C136 . 1.426(4) ?
    N100 C116 . 1.428(4) ?
    N111 C116 . 1.334(4) ?
    N111 C112 . 1.349(4) ?
    C112 C113 . 1.378(5) ?
    C112 H112 . 0.9500 ?
    C113 C114 . 1.376(5) ?
    C113 H113 . 0.9500 ?
    C114 C115 . 1.383(4) ?
    C114 H114 . 0.9500 ?
    C115 C116 . 1.382(4) ?
    C115 H115 . 0.9500 ?
    N121 C126 . 1.340(4) ?
    N121 C122 . 1.340(4) ?
    C122 C123 . 1.368(5) ?
    C122 H122 . 0.9500 ?
    C123 C124 . 1.393(5) ?
    C123 H123 . 0.9500 ?
    C124 C125 . 1.379(5) ?
    C124 H124 . 0.9500 ?
    C125 C126 . 1.392(4) ?
    C125 H125 . 0.9500 ?
    N131 C136 . 1.336(4) ?
    N131 C132 . 1.356(4) ?
    C132 C133 . 1.369(5) ?
    C132 H132 . 0.9500 ?
    C133 C134 . 1.379(5) ?
    C133 H133 . 0.9500 ?
    C134 C135 . 1.379(4) ?
    C134 H134 . 0.9500 ?
    C135 C136 . 1.382(4) ?
    C135 H135 . 0.9500 ?
    La2 O41 . 2.404(2) ?
    La2 O61 . 2.415(2) ?
    La2 O51 . 2.423(2) ?
    La2 O041 . 2.506(2) ?
    La2 O051 . 2.515(2) ?
    La2 O061 . 2.516(2) ?
    La2 O421 . 2.624(2) ?
    La2 O621 . 2.702(2) ?
    La2 O521 . 2.759(2) ?
    O41 C41 . 1.272(4) ?
    C41 C42 . 1.432(4) ?
    C41 C46 . 1.435(4) ?
    C42 C43 . 1.381(4) ?
    C42 N42 . 1.461(4) ?
    C43 C44 . 1.378(4) ?
    C43 H43 . 0.9500 ?
    C44 C45 . 1.397(5) ?
    C44 N44 . 1.504(4) ?
    C45 C46 . 1.361(4) ?
    C45 H45 . 0.9500 ?
    C46 N46 . 1.474(4) ?
    N42 O422 . 1.220(3) ?
    N42 O421 . 1.245(3) ?
    N44 O441 . 1.175(3) ?
    N44 O442 . 1.223(3) ?
    N46 O461 . 1.223(3) ?
    N46 O462 . 1.226(3) ?
    O51 C51 . 1.270(4) ?
    C51 C52 . 1.430(5) ?
    C51 C56 . 1.435(4) ?
    C52 C53 . 1.387(4) ?
    C52 N52 . 1.447(4) ?
    C53 C54 . 1.375(5) ?
    C53 H53 . 0.9500 ?
    C54 C55 . 1.381(5) ?
    C54 N54 . 1.461(4) ?
    C55 C56 . 1.377(4) ?
    C55 H55 . 0.9500 ?
    C56 N56 . 1.461(4) ?
    N52 O522 . 1.234(3) ?
    N52 O521 . 1.238(3) ?
    N54 O541 . 1.218(4) ?
    N54 O542 . 1.240(4) ?
    N56 O561 . 1.230(4) ?
    N56 O562 . 1.231(4) ?
    O61 C61 . 1.263(4) ?
    C61 C66 . 1.444(4) ?
    C61 C62 . 1.450(5) ?
    C62 C63 . 1.386(4) ?
    C62 N62 . 1.456(4) ?
    C63 C64 . 1.395(4) ?
    C63 H63 . 0.9500 ?
    C64 C65 . 1.384(4) ?
    C64 N64 . 1.456(4) ?
    C65 C66 . 1.361(4) ?
    C65 H65 . 0.9500 ?
    C66 N66 . 1.473(4) ?
    N62 O622 . 1.237(3) ?
    N62 O621 . 1.239(3) ?
    N64 O641 . 1.223(3) ?
    N64 O642 . 1.237(3) ?
    N66 O662 . 1.229(3) ?
    N66 O661 . 1.231(3) ?
    O041 C041 . 1.445(4) ?
    O041 H041 . 0.8400 ?
    C041 C042 . 1.512(5) ?
    C041 H04A . 0.9900 ?
    C041 H04B . 0.9900 ?
    C042 H04C . 0.9800 ?
    C042 H04D . 0.9800 ?
    C042 H04E . 0.9800 ?
    O051 C051 . 1.441(4) ?
    O051 H051 . 0.8402 ?
    C051 C052 . 1.499(4) ?
    C051 H05A . 0.9900 ?
    C051 H05B . 0.9900 ?
    C052 H05C . 0.9800 ?
    C052 H05D . 0.9800 ?
    C052 H05E . 0.9800 ?
    O061 C061 . 1.439(4) ?
    O061 H061 . 0.8401 ?
    C061 C062 . 1.514(4) ?
    C061 H06A . 0.9900 ?
    C061 H06B . 0.9900 ?
    C062 H06C . 0.9800 ?
    C062 H06D . 0.9800 ?
    C062 H06E . 0.9800 ?
    N200 C246 . 1.421(4) ?
    N200 C256 . 1.424(4) ?
    N200 C266 . 1.426(4) ?
    N241 C246 . 1.336(4) ?
    N241 C242 . 1.352(4) ?
    C242 C243 . 1.379(5) ?
    C242 H242 . 0.9500 ?
    C243 C244 . 1.377(5) ?
    C243 H243 . 0.9500 ?
    C244 C245 . 1.382(4) ?
    C244 H244 . 0.9500 ?
    C245 C246 . 1.379(4) ?
    C245 H245 . 0.9500 ?
    N251 C256 . 1.325(4) ?
    N251 C252 . 1.343(4) ?
    C252 C253 . 1.366(5) ?
    C252 H252 . 0.9500 ?
    C253 C254 . 1.390(5) ?
    C253 H253 . 0.9500 ?
    C254 C255 . 1.379(5) ?
    C254 H254 . 0.9500 ?
    C255 C256 . 1.400(4) ?
    C255 H255 . 0.9500 ?
    N261 C266 . 1.340(4) ?
    N261 C262 . 1.341(4) ?
    C262 C263 . 1.377(5) ?
    C262 H262 . 0.9500 ?
    C263 C264 . 1.386(5) ?
    C263 H263 . 0.9500 ?
    C264 C265 . 1.373(4) ?
    C264 H264 . 0.9500 ?
    C265 C266 . 1.384(4) ?
    C265 H265 . 0.9500 ?
loop_
    _geom_contact_atom_site_label_1
    _geom_contact_atom_site_label_2
    _geom_contact_distance
    _geom_contact_site_symmetry_1
    _geom_contact_site_symmetry_2
    _geom_contact_publ_flag
    O11 O011 3.217(3) ? ? ?
    O21 O021 3.341(3) ? ? ?
    O31 O031 3.400(4) ? ? ?
    O41 O041 3.115(4) ? ? ?
    O51 O051 3.397(4) ? ? ?
    O61 O061 3.483(4) ? ? ?
loop_
    _geom_angle_atom_site_label_1
    _geom_angle_atom_site_label_2
    _geom_angle_atom_site_label_3
    _geom_angle_site_symmetry_1
    _geom_angle_site_symmetry_3
    _geom_angle
    _geom_angle_publ_flag
    O11 La1 O31 . . 83.56(7) ?
    O11 La1 O21 . . 77.24(7) ?
    O31 La1 O21 . . 78.13(8) ?
    O11 La1 O021 . . 135.75(7) ?
    O31 La1 O021 . . 132.33(7) ?
    O21 La1 O021 . . 85.43(7) ?
    O11 La1 O011 . . 81.53(7) ?
    O31 La1 O011 . . 140.19(7) ?
    O21 La1 O011 . . 132.99(7) ?
    O021 La1 O011 . . 81.35(7) ?
    O11 La1 O031 . . 132.41(7) ?
    O31 La1 O031 . . 87.21(8) ?
    O21 La1 O031 . . 145.42(7) ?
    O021 La1 O031 . . 81.64(7) ?
    O011 La1 O031 . . 76.40(7) ?
    O11 La1 O121 . . 64.93(7) ?
    O31 La1 O121 . . 67.28(7) ?
    O21 La1 O121 . . 130.43(7) ?
    O021 La1 O121 . . 144.13(7) ?
    O011 La1 O121 . . 72.96(7) ?
    O031 La1 O121 . . 68.43(7) ?
    O11 La1 O321 . . 139.95(7) ?
    O31 La1 O321 . . 63.77(7) ?
    O21 La1 O321 . . 74.00(7) ?
    O021 La1 O321 . . 68.73(7) ?
    O011 La1 O321 . . 138.46(7) ?
    O031 La1 O321 . . 71.43(7) ?
    O121 La1 O321 . . 116.62(7) ?
    O11 La1 O221 . . 70.14(7) ?
    O31 La1 O221 . . 136.22(7) ?
    O21 La1 O221 . . 62.61(7) ?
    O021 La1 O221 . . 65.73(7) ?
    O011 La1 O221 . . 70.84(7) ?
    O031 La1 O221 . . 136.31(7) ?
    O121 La1 O221 . . 125.17(7) ?
    O321 La1 O221 . . 117.88(7) ?
    C11 O11 La1 . . 141.63(19) ?
    O11 C11 C12 . . 126.4(3) ?
    O11 C11 C16 . . 121.0(3) ?
    C12 C11 C16 . . 112.6(3) ?
    C13 C12 C11 . . 123.2(3) ?
    C13 C12 N12 . . 116.6(3) ?
    C11 C12 N12 . . 120.3(3) ?
    C14 C13 C12 . . 119.7(3) ?
    C14 C13 H13 . . 120.1 ?
    C12 C13 H13 . . 120.1 ?
    C13 C14 C15 . . 121.3(3) ?
    C13 C14 N14 . . 118.3(3) ?
    C15 C14 N14 . . 120.3(3) ?
    C16 C15 C14 . . 118.4(3) ?
    C16 C15 H15 . . 120.8 ?
    C14 C15 H15 . . 120.8 ?
    C15 C16 C11 . . 124.7(3) ?
    C15 C16 N16 . . 118.8(3) ?
    C11 C16 N16 . . 116.5(3) ?
    O122 N12 O121 . . 121.9(3) ?
    O122 N12 C12 . . 118.9(3) ?
    O121 N12 C12 . . 119.1(3) ?
    N12 O121 La1 . . 133.32(19) ?
    O141 N14 O142 . . 123.4(3) ?
    O141 N14 C14 . . 121.0(3) ?
    O142 N14 C14 . . 115.6(3) ?
    O161 N16 O162 . . 124.4(3) ?
    O161 N16 C16 . . 118.7(3) ?
    O162 N16 C16 . . 116.9(3) ?
    C21 O21 La1 . . 132.25(19) ?
    O21 C21 C22 . . 125.0(3) ?
    O21 C21 C26 . . 122.7(3) ?
    C22 C21 C26 . . 112.3(3) ?
    C23 C22 C21 . . 124.5(3) ?
    C23 C22 N22 . . 115.8(3) ?
    C21 C22 N22 . . 119.7(3) ?
    C24 C23 C22 . . 118.1(3) ?
    C24 C23 H23 . . 121.0 ?
    C22 C23 H23 . . 121.0 ?
    C23 C24 C25 . . 121.8(3) ?
    C23 C24 N24 . . 118.5(4) ?
    C25 C24 N24 . . 119.7(4) ?
    C26 C25 C24 . . 118.6(3) ?
    C26 C25 H25 . . 120.7 ?
    C24 C25 H25 . . 120.7 ?
    C25 C26 C21 . . 124.6(3) ?
    C25 C26 N26 . . 116.6(3) ?
    C21 C26 N26 . . 118.8(3) ?
    O222 N22 O221 . . 122.7(3) ?
    O222 N22 C22 . . 118.5(3) ?
    O221 N22 C22 . . 118.8(3) ?
    N22 O221 La1 . . 137.2(2) ?
    O241 N24 O242 . . 124.9(4) ?
    O241 N24 C24 . . 117.8(4) ?
    O242 N24 C24 . . 117.3(4) ?
    O262 N26 O261 . . 125.1(3) ?
    O262 N26 C26 . . 117.2(3) ?
    O261 N26 C26 . . 117.7(3) ?
    C31 O31 La1 . . 142.0(2) ?
    O31 C31 C36 . . 122.9(3) ?
    O31 C31 C32 . . 124.0(3) ?
    C36 C31 C32 . . 113.0(3) ?
    C33 C32 C31 . . 123.0(3) ?
    C33 C32 N32 . . 115.7(3) ?
    C31 C32 N32 . . 121.2(3) ?
    C34 C33 C32 . . 119.6(3) ?
    C34 C33 H33 . . 120.2 ?
    C32 C33 H33 . . 120.2 ?
    C33 C34 C35 . . 121.9(3) ?
    C33 C34 N34 . . 119.0(3) ?
    C35 C34 N34 . . 119.1(3) ?
    C36 C35 C34 . . 118.6(3) ?
    C36 C35 H35 . . 120.7 ?
    C34 C35 H35 . . 120.7 ?
    C35 C36 C31 . . 123.9(3) ?
    C35 C36 N36 . . 115.7(3) ?
    C31 C36 N36 . . 120.5(3) ?
    O322 N32 O321 . . 121.2(3) ?
    O322 N32 C32 . . 118.5(3) ?
    O321 N32 C32 . . 120.2(3) ?
    N32 O321 La1 . . 142.00(19) ?
    O341 N34 O342 . . 124.2(3) ?
    O341 N34 C34 . . 118.8(3) ?
    O342 N34 C34 . . 117.0(3) ?
    O361 N36 O362 . . 121.4(12) ?
    O363 N36 O364 . . 125.0(16) ?
    O363 N36 C36 . . 119.4(17) ?
    O361 N36 C36 . . 119.5(12) ?
    O362 N36 C36 . . 118.6(4) ?
    O364 N36 C36 . . 114.4(5) ?
    C011 O011 La1 . . 129.85(18) ?
    C011 O011 H011 . . 109.5 ?
    La1 O011 H011 . . 120.5 ?
    O011 C011 C012 . . 112.2(3) ?
    O011 C011 H01A . . 109.2 ?
    C012 C011 H01A . . 109.2 ?
    O011 C011 H01B . . 109.2 ?
    C012 C011 H01B . . 109.2 ?
    H01A C011 H01B . . 107.9 ?
    C011 C012 H01C . . 109.5 ?
    C011 C012 H01D . . 109.5 ?
    H01C C012 H01D . . 109.5 ?
    C011 C012 H01E . . 109.5 ?
    H01C C012 H01E . . 109.5 ?
    H01D C012 H01E . . 109.5 ?
    C021 O021 La1 . . 127.51(18) ?
    C021 O021 H021 . . 109.5 ?
    La1 O021 H021 . . 119.5 ?
    O021 C021 C022 . . 112.0(3) ?
    O021 C021 H02A . . 109.2 ?
    C022 C021 H02A . . 109.2 ?
    O021 C021 H02B . . 109.2 ?
    C022 C021 H02B . . 109.2 ?
    H02A C021 H02B . . 107.9 ?
    C021 C022 H02C . . 109.5 ?
    C021 C022 H02D . . 109.5 ?
    H02C C022 H02D . . 109.5 ?
    C021 C022 H02E . . 109.5 ?
    H02C C022 H02E . . 109.5 ?
    H02D C022 H02E . . 109.5 ?
    C031 O031 La1 . . 138.2(2) ?
    C031 O031 H031 . . 109.4 ?
    La1 O031 H031 . . 109.9 ?
    C031 O031 H033 . . 103.8 ?
    La1 O031 H033 . . 117.8 ?
    O031 C031 C032 . . 106.2(4) ?
    O031 C031 H03A . . 110.5 ?
    C032 C031 H03A . . 110.5 ?
    O031 C031 H03B . . 110.5 ?
    C032 C031 H03B . . 110.5 ?
    H03A C031 H03B . . 108.7 ?
    C031 C032 H03C . . 109.5 ?
    C031 C032 H03D . . 109.5 ?
    H03C C032 H03D . . 109.5 ?
    C031 C032 H03E . . 109.5 ?
    H03C C032 H03E . . 109.5 ?
    H03D C032 H03E . . 109.5 ?
    C034 C033 H03F . . 110.2 ?
    C034 C033 H03G . . 110.2 ?
    H03F C033 H03G . . 108.5 ?
    C033 C034 H03H . . 109.5 ?
    C033 C034 H03I . . 109.5 ?
    H03H C034 H03I . . 109.5 ?
    C033 C034 H03J . . 109.5 ?
    H03H C034 H03J . . 109.5 ?
    H03I C034 H03J . . 109.5 ?
    C126 N100 C136 . . 119.9(2) ?
    C126 N100 C116 . . 120.2(2) ?
    C136 N100 C116 . . 119.8(3) ?
    C116 N111 C112 . . 116.8(3) ?
    N111 C112 C113 . . 123.4(3) ?
    N111 C112 H112 . . 118.3 ?
    C113 C112 H112 . . 118.3 ?
    C114 C113 C112 . . 118.6(3) ?
    C114 C113 H113 . . 120.7 ?
    C112 C113 H113 . . 120.7 ?
    C113 C114 C115 . . 119.2(3) ?
    C113 C114 H114 . . 120.4 ?
    C115 C114 H114 . . 120.4 ?
    C114 C115 C116 . . 118.3(3) ?
    C114 C115 H115 . . 120.9 ?
    C116 C115 H115 . . 120.9 ?
    N111 C116 C115 . . 123.7(3) ?
    N111 C116 N100 . . 115.1(3) ?
    C115 C116 N100 . . 121.2(3) ?
    C126 N121 C122 . . 117.8(3) ?
    N121 C122 C123 . . 123.6(3) ?
    N121 C122 H122 . . 118.2 ?
    C123 C122 H122 . . 118.2 ?
    C122 C123 C124 . . 118.5(3) ?
    C122 C123 H123 . . 120.8 ?
    C124 C123 H123 . . 120.8 ?
    C125 C124 C123 . . 118.9(3) ?
    C125 C124 H124 . . 120.5 ?
    C123 C124 H124 . . 120.5 ?
    C124 C125 C126 . . 118.7(3) ?
    C124 C125 H125 . . 120.6 ?
    C126 C125 H125 . . 120.6 ?
    N121 C126 C125 . . 122.4(3) ?
    N121 C126 N100 . . 116.5(3) ?
    C125 C126 N100 . . 121.0(3) ?
    C136 N131 C132 . . 117.0(3) ?
    N131 C132 C133 . . 123.2(3) ?
    N131 C132 H132 . . 118.4 ?
    C133 C132 H132 . . 118.4 ?
    C132 C133 C134 . . 118.3(3) ?
    C132 C133 H133 . . 120.8 ?
    C134 C133 H133 . . 120.8 ?
    C135 C134 C133 . . 120.1(3) ?
    C135 C134 H134 . . 120.0 ?
    C133 C134 H134 . . 120.0 ?
    C134 C135 C136 . . 117.7(3) ?
    C134 C135 H135 . . 121.2 ?
    C136 C135 H135 . . 121.2 ?
    N131 C136 C135 . . 123.7(3) ?
    N131 C136 N100 . . 115.6(3) ?
    C135 C136 N100 . . 120.6(3) ?
    O41 La2 O61 . . 84.07(7) ?
    O41 La2 O51 . . 78.16(7) ?
    O61 La2 O51 . . 79.12(7) ?
    O41 La2 O041 . . 78.73(7) ?
    O61 La2 O041 . . 139.58(7) ?
    O51 La2 O041 . . 131.15(7) ?
    O41 La2 O051 . . 136.73(7) ?
    O61 La2 O051 . . 132.83(7) ?
    O51 La2 O051 . . 86.93(7) ?
    O041 La2 O051 . . 81.41(7) ?
    O41 La2 O061 . . 132.65(7) ?
    O61 La2 O061 . . 89.85(7) ?
    O51 La2 O061 . . 146.34(7) ?
    O041 La2 O061 . . 76.13(7) ?
    O051 La2 O061 . . 77.46(7) ?
    O41 La2 O421 . . 65.29(7) ?
    O61 La2 O421 . . 66.78(7) ?
    O51 La2 O421 . . 131.44(7) ?
    O041 La2 O421 . . 72.81(7) ?
    O051 La2 O421 . . 141.63(7) ?
    O061 La2 O421 . . 69.19(7) ?
    O41 La2 O621 . . 139.50(7) ?
    O61 La2 O621 . . 62.92(7) ?
    O51 La2 O621 . . 73.33(7) ?
    O041 La2 O621 . . 141.71(7) ?
    O051 La2 O621 . . 69.92(7) ?
    O061 La2 O621 . . 73.33(7) ?
    O421 La2 O621 . . 115.75(7) ?
    O41 La2 O521 . . 71.61(7) ?
    O61 La2 O521 . . 137.79(7) ?
    O51 La2 O521 . . 62.72(7) ?
    O041 La2 O521 . . 69.31(7) ?
    O051 La2 O521 . . 65.47(7) ?
    O061 La2 O521 . . 131.97(6) ?
    O421 La2 O521 . . 126.73(7) ?
    O621 La2 O521 . . 117.28(7) ?
    C41 O41 La2 . . 142.7(2) ?
    O41 C41 C42 . . 125.7(3) ?
    O41 C41 C46 . . 120.9(3) ?
    C42 C41 C46 . . 113.4(3) ?
    C43 C42 C41 . . 123.1(3) ?
    C43 C42 N42 . . 115.6(3) ?
    C41 C42 N42 . . 121.3(3) ?
    C44 C43 C42 . . 119.0(3) ?
    C44 C43 H43 . . 120.5 ?
    C42 C43 H43 . . 120.5 ?
    C43 C44 C45 . . 121.7(3) ?
    C43 C44 N44 . . 118.2(3) ?
    C45 C44 N44 . . 120.1(3) ?
    C46 C45 C44 . . 118.0(3) ?
    C46 C45 H45 . . 121.0 ?
    C44 C45 H45 . . 121.0 ?
    C45 C46 C41 . . 124.6(3) ?
    C45 C46 N46 . . 118.9(3) ?
    C41 C46 N46 . . 116.4(3) ?
    O422 N42 O421 . . 121.8(3) ?
    O422 N42 C42 . . 119.2(3) ?
    O421 N42 C42 . . 118.9(3) ?
    N42 O421 La2 . . 135.20(18) ?
    O441 N44 O442 . . 128.1(3) ?
    O441 N44 C44 . . 117.6(3) ?
    O442 N44 C44 . . 114.2(3) ?
    O461 N46 O462 . . 125.2(3) ?
    O461 N46 C46 . . 117.6(3) ?
    O462 N46 C46 . . 117.2(3) ?
    C51 O51 La2 . . 133.24(19) ?
    O51 C51 C52 . . 125.6(3) ?
    O51 C51 C56 . . 121.5(3) ?
    C52 C51 C56 . . 112.9(3) ?
    C53 C52 C51 . . 123.9(3) ?
    C53 C52 N52 . . 116.7(3) ?
    C51 C52 N52 . . 119.4(3) ?
    C54 C53 C52 . . 118.8(3) ?
    C54 C53 H53 . . 120.6 ?
    C52 C53 H53 . . 120.6 ?
    C53 C54 C55 . . 121.4(3) ?
    C53 C54 N54 . . 118.8(3) ?
    C55 C54 N54 . . 119.7(3) ?
    C56 C55 C54 . . 119.0(3) ?
    C56 C55 H55 . . 120.5 ?
    C54 C55 H55 . . 120.5 ?
    C55 C56 C51 . . 123.8(3) ?
    C55 C56 N56 . . 117.8(3) ?
    C51 C56 N56 . . 118.2(3) ?
    O522 N52 O521 . . 122.1(3) ?
    O522 N52 C52 . . 118.0(3) ?
    O521 N52 C52 . . 119.9(3) ?
    N52 O521 La2 . . 136.9(2) ?
    O541 N54 O542 . . 124.1(3) ?
    O541 N54 C54 . . 118.5(3) ?
    O542 N54 C54 . . 117.3(4) ?
    O561 N56 O562 . . 123.6(3) ?
    O561 N56 C56 . . 118.7(3) ?
    O562 N56 C56 . . 117.6(3) ?
    C61 O61 La2 . . 141.8(2) ?
    O61 C61 C66 . . 123.7(3) ?
    O61 C61 C62 . . 124.1(3) ?
    C66 C61 C62 . . 112.0(3) ?
    C63 C62 C61 . . 124.2(3) ?
    C63 C62 N62 . . 115.4(3) ?
    C61 C62 N62 . . 120.4(3) ?
    C62 C63 C64 . . 118.2(3) ?
    C62 C63 H63 . . 120.9 ?
    C64 C63 H63 . . 120.9 ?
    C65 C64 C63 . . 121.6(3) ?
    C65 C64 N64 . . 119.4(3) ?
    C63 C64 N64 . . 119.0(3) ?
    C66 C65 C64 . . 119.1(3) ?
    C66 C65 H65 . . 120.4 ?
    C64 C65 H65 . . 120.4 ?
    C65 C66 C61 . . 124.9(3) ?
    C65 C66 N66 . . 116.8(3) ?
    C61 C66 N66 . . 118.3(3) ?
    O622 N62 O621 . . 121.7(3) ?
    O622 N62 C62 . . 118.1(3) ?
    O621 N62 C62 . . 120.3(3) ?
    N62 O621 La2 . . 140.69(18) ?
    O641 N64 O642 . . 123.7(3) ?
    O641 N64 C64 . . 119.0(3) ?
    O642 N64 C64 . . 117.3(3) ?
    O662 N66 O661 . . 123.3(3) ?
    O662 N66 C66 . . 117.0(3) ?
    O661 N66 C66 . . 119.6(3) ?
    C041 O041 La2 . . 131.51(17) ?
    C041 O041 H041 . . 109.5 ?
    La2 O041 H041 . . 118.6 ?
    O041 C041 C042 . . 112.2(3) ?
    O041 C041 H04A . . 109.2 ?
    C042 C041 H04A . . 109.2 ?
    O041 C041 H04B . . 109.2 ?
    C042 C041 H04B . . 109.2 ?
    H04A C041 H04B . . 107.9 ?
    C041 C042 H04C . . 109.5 ?
    C041 C042 H04D . . 109.5 ?
    H04C C042 H04D . . 109.5 ?
    C041 C042 H04E . . 109.5 ?
    H04C C042 H04E . . 109.5 ?
    H04D C042 H04E . . 109.5 ?
    C051 O051 La2 . . 126.94(17) ?
    C051 O051 H051 . . 109.5 ?
    La2 O051 H051 . . 118.4 ?
    O051 C051 C052 . . 111.7(3) ?
    O051 C051 H05A . . 109.3 ?
    C052 C051 H05A . . 109.3 ?
    O051 C051 H05B . . 109.3 ?
    C052 C051 H05B . . 109.3 ?
    H05A C051 H05B . . 107.9 ?
    C051 C052 H05C . . 109.5 ?
    C051 C052 H05D . . 109.5 ?
    H05C C052 H05D . . 109.5 ?
    C051 C052 H05E . . 109.5 ?
    H05C C052 H05E . . 109.5 ?
    H05D C052 H05E . . 109.5 ?
    C061 O061 La2 . . 135.52(17) ?
    C061 O061 H061 . . 109.5 ?
    La2 O061 H061 . . 113.9 ?
    O061 C061 C062 . . 110.5(3) ?
    O061 C061 H06A . . 109.6 ?
    C062 C061 H06A . . 109.6 ?
    O061 C061 H06B . . 109.5 ?
    C062 C061 H06B . . 109.5 ?
    H06A C061 H06B . . 108.1 ?
    C061 C062 H06C . . 109.5 ?
    C061 C062 H06D . . 109.5 ?
    H06C C062 H06D . . 109.5 ?
    C061 C062 H06E . . 109.5 ?
    H06C C062 H06E . . 109.5 ?
    H06D C062 H06E . . 109.5 ?
    C246 N200 C256 . . 120.8(3) ?
    C246 N200 C266 . . 119.9(3) ?
    C256 N200 C266 . . 118.8(3) ?
    C246 N241 C242 . . 117.3(3) ?
    N241 C242 C243 . . 123.0(3) ?
    N241 C242 H242 . . 118.5 ?
    C243 C242 H242 . . 118.5 ?
    C244 C243 C242 . . 117.9(3) ?
    C244 C243 H243 . . 121.0 ?
    C242 C243 H243 . . 121.0 ?
    C243 C244 C245 . . 120.5(3) ?
    C243 C244 H244 . . 119.8 ?
    C245 C244 H244 . . 119.8 ?
    C246 C245 C244 . . 117.4(3) ?
    C246 C245 H245 . . 121.3 ?
    C244 C245 H245 . . 121.3 ?
    N241 C246 C245 . . 123.9(3) ?
    N241 C246 N200 . . 115.4(3) ?
    C245 C246 N200 . . 120.7(3) ?
    C256 N251 C252 . . 117.7(3) ?
    N251 C252 C253 . . 123.4(3) ?
    N251 C252 H252 . . 118.3 ?
    C253 C252 H252 . . 118.3 ?
    C252 C253 C254 . . 118.4(3) ?
    C252 C253 H253 . . 120.8 ?
    C254 C253 H253 . . 120.8 ?
    C255 C254 C253 . . 119.5(3) ?
    C255 C254 H254 . . 120.3 ?
    C253 C254 H254 . . 120.3 ?
    C254 C255 C256 . . 117.6(3) ?
    C254 C255 H255 . . 121.2 ?
    C256 C255 H255 . . 121.2 ?
    N251 C256 C255 . . 123.3(3) ?
    N251 C256 N200 . . 117.7(3) ?
    C255 C256 N200 . . 119.0(3) ?
    C266 N261 C262 . . 116.5(3) ?
    N261 C262 C263 . . 124.3(3) ?
    N261 C262 H262 . . 117.9 ?
    C263 C262 H262 . . 117.9 ?
    C262 C263 C264 . . 117.7(3) ?
    C262 C263 H263 . . 121.1 ?
    C264 C263 H263 . . 121.1 ?
    C265 C264 C263 . . 119.4(3) ?
    C265 C264 H264 . . 120.3 ?
    C263 C264 H264 . . 120.3 ?
    C264 C265 C266 . . 118.6(3) ?
    C264 C265 H265 . . 120.7 ?
    C266 C265 H265 . . 120.7 ?
    N261 C266 C265 . . 123.3(3) ?
    N261 C266 N200 . . 115.4(3) ?
    C265 C266 N200 . . 121.3(3) ?
loop_
    _geom_torsion_atom_site_label_1
    _geom_torsion_atom_site_label_2
    _geom_torsion_atom_site_label_3
    _geom_torsion_atom_site_label_4
    _geom_torsion_site_symmetry_1
    _geom_torsion_site_symmetry_2
    _geom_torsion_site_symmetry_3
    _geom_torsion_site_symmetry_4
    _geom_torsion
    _geom_torsion_publ_flag
    N111 C116 N100 C126 . . . . 42.2(4) ?
    N121 C126 N100 C136 . . . . 38.1(4) ?
    N131 C136 N100 C116 . . . . 40.1(4) ?
    N241 C246 N200 C256 . . . . 41.8(4) ?
    N251 C256 N200 C266 . . . . 36.9(4) ?
    N261 C266 N200 C246 . . . . 34.0(5) ?
loop_
    _geom_hbond_atom_site_label_D
    _geom_hbond_atom_site_label_H
    _geom_hbond_atom_site_label_A
    _geom_hbond_site_symmetry_A
    _geom_hbond_distance_DH
    _geom_hbond_distance_HA
    _geom_hbond_distance_DA
    _geom_hbond_angle_DHA
    _geom_hbond_publ_flag
    O011 H011 N111 1_555 0.839 1.902 2.740(4) 175 y
    O021 H021 N121 1_555 0.840 1.916 2.747(3) 170 y
    O031 H031 N131 1_555 0.840 1.895 2.693(3) 158 y
    O041 H041 N241 1_565 0.839 1.881 2.721(4) 179 y
    O051 H051 N251 1_565 0.841 1.934 2.769(3) 172 y
    O061 H061 N261 1_565 0.840 1.854 2.692(4) 175 y
data_global
_journal_date_recd_electronic     2008-06-04
_journal_date_accepted     2008-06-25
_journal_name_full     'Acta Crystallographica, Section E'
_journal_year     2008
_journal_volume     64
_journal_issue      8
_journal_page_first     m984
_journal_page_last     m985
_journal_paper_category     QM
_journal_coeditor_code     ZL2121
_publ_contact_author_name     'Chan, Eric. Joseph.'
_publ_contact_author_address
;
Research School of Chemistry
Building 35
Australian National University
Canberra ACT 0200
AUSTRALIA
;
_publ_contact_author_email     echanj@rsc.anu.edu.au
_publ_contact_author_fax     '+61-2-61250750'
_publ_contact_author_phone     '+61-2-61258128'
_publ_section_title
;
Tris(ethanol-\k<i>O</i>)tris(picrato-\k^2^<i>O</i>^1^,<i>O</i>^2^)lanthanum(III)
tri-2-pyridylamine solvate
;
loop_
    _publ_author_name
    _publ_author_address
    'Chan, Eric J.'
;
Research School of Chemistry, Building 35
Australian National University
Canberra
ACT 0200
Australia
;
