# Supplementary material for: Tris(ethanol-κO)tris­(picrato-κ2 O 1,O 2)lanthanum(III) tri-2-pyridylamine solvate
Source: Acta Crystallogr Sect E Struct Rep Online. 2008 Jul 5;64(Pt 8):m984–5. doi: 10.1107/S1600536808019296 (PMC2961913; doi:10.1107/S1600536808019296)
Supplement: Supplementary file 2 [file e-64-0m984-Isup2.hkl]

#
# h,k,l, Fc-squared, Fo-squared, sigma(Fo-squared) and status flag
#
data_I
_shelx_title ' lapcn3 in P-1'
_shelx_refln_list_code          4
_shelx_F_calc_maximum      568.73
_exptl_crystal_F_000      2439.46
_reflns_d_resolution_high  0.6869
 
loop_
 _symmetry_equiv_pos_as_xyz
 'x, y, z'
 '-x, -y, -z'
 
_cell_length_a    15.7554
_cell_length_b    16.4752
_cell_length_c    20.4275
_cell_angle_alpha 101.714
_cell_angle_beta  111.610
_cell_angle_gamma  90.676
 
_shelx_F_squared_multiplier     1.000
 
loop_
 _refln_index_h
 _refln_index_k
 _refln_index_l
 _refln_F_squared_calc
 _refln_F_squared_meas
 _refln_F_squared_sigma
 _refln_observed_status
   2   0   0     9630.93    10724.88    135.22 o
   3   0   0       25.48       -7.07     65.75 o
   4   0   0   323455.78   338364.44  10746.91 o
   5   0   0       30.51       41.31     46.88 o
   6   0   0    15416.21    15574.04    325.50 o
   7   0   0      264.48      264.55     74.91 o
   8   0   0    34584.37    34891.13    511.02 o
   9   0   0      147.09       95.13     73.63 o
  10   0   0    10039.51     9915.01    237.11 o
  11   0   0        0.01       79.92    104.97 o
  12   0   0     2953.24     2725.71    199.95 o
  13   0   0      387.89      376.14    211.36 o
  14   0   0     3342.96     3336.53    240.60 o
  15   0   0      206.24      189.23    171.45 o
  16   0   0     2078.08     1927.69    309.34 o
  17   0   0      547.05      526.49    348.94 o
  18   0   0     3154.19     3398.52    387.42 o
  19   0   0      397.85      216.14    275.40 o
  20   0   0        3.93     -100.79   1848.57 o
  21   0   0       63.70      102.62    970.63 o
 -21   1   0     2422.84     3637.63    668.90 o
 -20   1   0       27.19      217.14    540.59 o
 -19   1   0      131.44      306.99    417.13 o
 -18   1   0        0.14      411.64    593.75 o
 -17   1   0     2182.43     2072.79    338.66 o
 -16   1   0      150.80      216.50    261.51 o
 -15   1   0     1368.21     1012.39    248.56 o
 -14   1   0      567.39      446.48    234.32 o
 -13   1   0     2986.20     2799.20    224.62 o
 -12   1   0        5.64      143.72    189.91 o
 -11   1   0    28272.83    28255.51    325.78 o
 -10   1   0      960.33      924.24    127.18 o
  -9   1   0     3874.98     3675.89    106.87 o
  -8   1   0      223.77      262.80     94.25 o
  -7   1   0    27039.43    26708.69    284.25 o
  -6   1   0     9579.71     9768.95    133.71 o
  -5   1   0    30924.06    31056.53    201.95 o
  -4   1   0     5828.91     6025.97    113.85 o
  -3   1   0    21346.15    21416.59    210.58 o
  -2   1   0    20539.03    22174.96    288.77 o
   2   1   0    27277.90    28714.75    483.16 o
   3   1   0     1183.11     1055.02    101.41 o
   4   1   0     1422.21     1391.07     83.71 o
   5   1   0      154.25      222.88     58.62 o
   6   1   0    36316.57    36160.56    503.15 o
   7   1   0    24278.11    23802.79    367.05 o
   8   1   0        6.75      107.84     69.48 o
   9   1   0      818.21      716.51     99.53 o
  10   1   0     6325.57     5699.69    283.70 o
  11   1   0    12712.71    12960.64    286.90 o
  12   1   0      428.30      348.55    173.42 o
  13   1   0      305.90      280.09    191.60 o
  14   1   0     1058.36      688.79    242.06 o
  15   1   0     3485.75     3778.00    278.54 o
  16   1   0      479.64      352.68    306.42 o
  17   1   0       35.92       90.91    250.30 o
  18   1   0      281.55      279.89    329.37 o
  19   1   0     2851.58     3287.51    432.04 o
  20   1   0      388.86      783.28    936.11 o
 -21   2   0        7.22      325.25    683.41 o
 -20   2   0      625.69      776.09    710.72 o
 -19   2   0      270.60      499.89    466.68 o
 -18   2   0     3174.70     3349.46    452.69 o
 -17   2   0        2.79      181.38    173.41 o
 -16   2   0     1066.90      918.43    380.26 o
 -15   2   0        9.09      -50.02    174.97 o
 -14   2   0     8211.62     7711.38    436.35 o
 -13   2   0       20.32       41.23     85.39 o
 -12   2   0       29.25       72.70     67.58 o
 -11   2   0      188.76       92.39     83.64 o
 -10   2   0     5785.43     5383.95    160.61 o
  -9   2   0      187.61      119.34     75.07 o
  -8   2   0       15.03       46.18    159.01 o
  -7   2   0     4340.50     4640.23    111.14 o
  -6   2   0      725.78      525.79     93.34 o
  -5   2   0      790.32      643.95     83.09 o
  -4   2   0      943.99     1082.31     90.47 o
  -3   2   0     1343.10     1482.70     94.92 o
  -2   2   0     7954.88     9286.50    138.04 o
  -1   2   0     1589.65     1877.87     81.33 o
   1   2   0    15256.38    17211.36    270.78 o
   2   2   0    24996.82    27115.51    414.14 o
   3   2   0     2092.64     2008.07     71.05 o
   4   2   0     6468.23     6514.03    139.49 o
   5   2   0     7754.91     8505.34    160.47 o
   6   2   0       14.57       27.85     33.67 o
   7   2   0    11834.45    11709.66    253.42 o
   8   2   0    26440.69    26106.59    334.68 o
   9   2   0     1334.44     1122.52    110.49 o
  10   2   0      790.99      648.91    151.63 o
  11   2   0     3062.50     2896.35    178.68 o
  12   2   0     9192.72     9538.53    233.04 o
  13   2   0       67.06       70.47    105.04 o
  14   2   0      565.30      383.85    213.07 o
  15   2   0       11.21       70.23    213.12 o
  16   2   0     2187.77     2285.92    308.11 o
  17   2   0      719.38      696.83    334.97 o
  18   2   0      100.31       22.90    592.68 o
  19   2   0        3.15      122.92    251.23 o
  20   2   0      461.77      253.54    819.51 o
 -20   3   0      292.29      375.44    799.86 o
 -19   3   0      576.10      259.96    360.40 o
 -18   3   0      210.94      234.33    520.03 o
 -17   3   0     1645.37     2165.65    404.42 o
 -16   3   0      137.14      189.55    442.36 o
 -15   3   0       23.50      -71.61    508.68 o
 -14   3   0      316.14      195.95    274.87 o
 -13   3   0     3439.56     3897.04    223.19 o
 -12   3   0     1023.57      898.13    207.34 o
 -11   3   0     1167.91     1043.55    147.58 o
 -10   3   0     2425.89     2136.53    143.14 o
  -9   3   0     2739.52     2786.08    107.30 o
  -8   3   0      466.41      455.41     89.44 o
  -7   3   0     1229.26     1173.04     90.87 o
  -6   3   0      377.07      288.07     87.98 o
  -5   3   0      233.27      322.97     86.30 o
  -4   3   0     2321.17     2348.76    193.56 o
  -3   3   0    33773.77    35840.45    300.90 o
  -2   3   0    18192.88    19027.51    180.47 o
  -1   3   0      546.96      536.64     75.62 o
   0   3   0        8.21       26.96     37.54 o
   1   3   0    42694.65    42601.60    387.74 o
   2   3   0      371.65      427.33     71.41 o
   3   3   0     2324.78     2432.12     89.02 o
   4   3   0     4625.44     4501.14     93.88 o
   5   3   0    24388.14    22355.03    355.48 o
   6   3   0    12436.39    12509.62    188.95 o
   7   3   0     2451.39     2301.06    115.09 o
   8   3   0     2324.64     1997.14     89.73 o
   9   3   0    23522.33    22640.42    214.54 o
  10   3   0     4818.56     4712.22    140.06 o
  11   3   0     1376.55     1197.93    153.23 o
  12   3   0     1704.88     1555.10    177.03 o
  13   3   0     1681.90     1857.20    198.27 o
  14   3   0      860.50      882.82    227.70 o
  15   3   0      518.87      468.37    269.16 o
  16   3   0      270.19       18.50    119.35 o
  17   3   0      565.52      566.40    427.80 o
  18   3   0      235.36      295.42    474.51 o
  19   3   0     1008.13     1525.29    792.10 o
  20   3   0      163.90      565.92    873.02 o
 -20   4   0     3399.76     3707.08    798.62 o
 -19   4   0      135.04      277.62    646.23 o
 -18   4   0      201.58       -4.33    166.40 o
 -17   4   0      123.49       67.28    349.68 o
 -16   4   0     3364.06     3830.81    364.72 o
 -15   4   0       94.10        8.52     60.17 o
 -14   4   0     1932.08     1920.96    308.53 o
 -13   4   0        0.12       21.53    580.18 o
 -12   4   0     8950.99     9165.13    333.68 o
 -11   4   0        3.45      -58.54    163.46 o
 -10   4   0     9543.39     9813.01    271.94 o
  -9   4   0      271.58      191.11    102.46 o
  -8   4   0     2587.24     2692.21    133.26 o
  -7   4   0     4691.15     4435.75    149.91 o
  -6   4   0    28157.53    28146.28    311.12 o
  -5   4   0     7862.66     8833.68    394.48 o
  -4   4   0    10065.91     9580.74    423.28 o
  -3   4   0    14262.68    16519.05    277.06 o
  -2   4   0   221573.34   258194.61   2495.11 o
  -1   4   0    11788.42    13196.36    273.55 o
   0   4   0    24545.54    25688.52    533.55 o
   1   4   0     2876.94     3136.66    125.14 o
   2   4   0    30261.91    31015.00    393.71 o
   3   4   0     5836.43     6151.15    133.04 o
   4   4   0     9709.73     9899.96    168.59 o
   5   4   0      306.39      268.14     66.29 o
   6   4   0    29722.45    28815.55    302.65 o
   7   4   0      214.32      122.93     71.15 o
   8   4   0     1618.02     1402.75     84.91 o
   9   4   0     1531.71     1437.43     94.93 o
  10   4   0    12414.44    12320.75    236.15 o
  11   4   0     8500.22     8337.26    217.57 o
  12   4   0     2180.15     1962.82    175.69 o
  13   4   0      307.30      355.87    170.11 o
  14   4   0     3410.71     3063.96    230.78 o
  15   4   0     1671.96     1797.36    254.93 o
  16   4   0     2207.56     2084.34    415.69 o
  17   4   0        2.55       30.24    225.70 o
  18   4   0      208.65      159.20    650.46 o
  19   4   0     2507.15     3121.75    822.27 o
 -20   5   0        0.33      -86.03    447.69 o
 -19   5   0     2590.61     3320.82    826.43 o
 -18   5   0      609.83      418.78    631.66 o
 -17   5   0      443.33      433.86    521.08 o
 -16   5   0       74.45      139.00    357.62 o
 -15   5   0     1725.34     1633.30    327.69 o
 -14   5   0      231.38      170.90    272.43 o
 -13   5   0     7396.08     6968.80    323.66 o
 -12   5   0       32.11      106.86    294.45 o
 -11   5   0     3291.47     3367.65    263.76 o
 -10   5   0     1992.63     2064.08    139.50 o
  -9   5   0    10826.37    10954.89    238.44 o
  -8   5   0     5419.66     5089.66    175.29 o
  -7   5   0     5697.63     5908.23    180.55 o
  -6   5   0      308.43      428.74    141.35 o
  -5   5   0    27689.69    27183.81    455.74 o
  -4   5   0     2450.89     2337.17    123.49 o
  -3   5   0       40.78      105.84     73.82 o
  -2   5   0    10224.83    10802.24    261.76 o
  -1   5   0    39179.22    40528.42    885.05 o
   0   5   0    42264.48    42945.41    401.94 o
   1   5   0     5312.67     5087.84    150.77 o
   2   5   0        6.63       93.48     69.76 o
   3   5   0    27123.92    26371.09    236.17 o
   4   5   0     6636.45     6967.05    154.02 o
   5   5   0     4114.31     4043.27    109.53 o
   6   5   0       65.73       41.22     47.71 o
   7   5   0     9011.74     8168.42    148.96 o
   8   5   0     5790.32     5737.98    151.00 o
   9   5   0    15977.28    16222.22    212.72 o
  10   5   0       11.18       84.29    115.19 o
  11   5   0    14084.17    14254.37    271.20 o
  12   5   0     9790.41     9487.75    242.46 o
  13   5   0     3175.33     3070.22    214.89 o
  14   5   0      236.58      354.68    266.57 o
  15   5   0       63.11      146.78    262.79 o
  16   5   0     3737.06     3739.69    348.73 o
  17   5   0      651.90      495.76    646.26 o
  18   5   0     1974.59     1975.25    741.68 o
  19   5   0       32.55       32.15    251.12 o
 -20   6   0     2005.74     2186.87    602.30 o
 -19   6   0       55.40      -49.86    718.06 o
 -18   6   0     2866.63     3203.49    743.41 o
 -17   6   0     1204.69      568.21    680.55 o
 -16   6   0     1082.93      925.62    658.88 o
 -15   6   0       93.82      147.44    424.08 o
 -14   6   0      150.28      185.31    272.39 o
 -13   6   0      184.97        3.14    248.23 o
 -12   6   0    11606.23    11890.19    566.33 o
 -11   6   0     2027.80     1934.32    294.24 o
 -10   6   0      607.09      601.54    144.58 o
  -9   6   0     4494.04     4430.01    180.47 o
  -8   6   0    13940.94    14935.03    282.86 o
  -7   6   0     1271.34     1026.85    123.35 o
  -6   6   0      346.80      258.52    100.83 o
  -5   6   0     8336.70     8166.84    227.76 o
  -4   6   0    41385.09    42011.32    449.87 o
  -3   6   0     7276.24     7736.85    247.10 o
  -2   6   0       22.54      167.42    104.01 o
  -1   6   0     8269.07     8538.21    266.52 o
   0   6   0    27492.26    30000.49    714.21 o
   1   6   0     5785.72     6202.96    160.82 o
   2   6   0    21126.39    22584.31    361.47 o
   3   6   0      969.14     1072.49     99.19 o
   4   6   0    41293.98    43189.36    563.02 o
   5   6   0     4703.17     4501.08    136.16 o
   6   6   0    10310.75     9516.38    180.84 o
   7   6   0      860.08      973.95    101.51 o
   8   6   0     1735.18     1582.98    111.66 o
   9   6   0     5640.36     5588.09    148.41 o
  10   6   0    25124.93    25207.43    456.29 o
  11   6   0     1046.76      954.81    179.60 o
  12   6   0      327.73      246.62    200.13 o
  13   6   0     2848.81     2702.30    260.43 o
  14   6   0     3275.79     3138.28    300.96 o
  15   6   0      362.94      585.81    333.18 o
  16   6   0        1.08       15.67    245.47 o
  17   6   0     1035.37     1638.90    767.38 o
  18   6   0      892.90     1047.31    814.94 o
  19   6   0      856.22      972.22    974.95 o
 -20   7   0      209.68      216.14    380.01 o
 -19   7   0     1369.17     1578.33    608.07 o
 -18   7   0      191.75      229.36    364.01 o
 -17   7   0      980.64     1027.40    646.96 o
 -16   7   0      889.69      980.58    487.68 o
 -15   7   0      380.52      357.25    436.13 o
 -14   7   0       15.25       69.53    575.05 o
 -13   7   0      269.22      215.87    447.19 o
 -12   7   0      900.19      480.51    363.68 o
 -11   7   0     2193.74     2332.53    233.90 o
 -10   7   0     2877.54     2886.98    181.19 o
  -9   7   0       12.63      -12.66     24.82 o
  -8   7   0      454.34      446.14    125.82 o
  -7   7   0     7167.60     6976.80    188.80 o
  -6   7   0     1496.98     1102.11    159.14 o
  -5   7   0       19.60       -4.36    605.04 o
  -4   7   0       11.59      -25.85    137.79 o
  -3   7   0     9538.67     9176.39    179.43 o
  -2   7   0     6142.29     5582.66    151.89 o
  -1   7   0      313.37      333.62    105.75 o
   0   7   0     6650.17     7055.81    165.12 o
   1   7   0     7869.59     8373.95    227.88 o
   2   7   0      208.57      191.72    140.31 o
   3   7   0    17117.06    16884.78    247.30 o
   4   7   0     1160.61     1031.88    104.29 o
   5   7   0      231.71      290.89     95.72 o
   6   7   0     4004.39     3809.63    144.37 o
   7   7   0    12582.55    12550.04    220.90 o
   8   7   0     4648.45     4752.51    162.22 o
   9   7   0     1713.67     1570.93    130.99 o
  10   7   0     1840.27     1764.61    170.78 o
  11   7   0     6138.66     6205.42    256.97 o
  12   7   0     1115.98     1354.01    244.98 o
  13   7   0      135.43      158.65    295.59 o
  14   7   0     1165.41     1029.32    312.93 o
  15   7   0      547.27      761.73    389.45 o
  16   7   0     2837.88     2930.74    488.58 o
  17   7   0      654.59      584.39    580.55 o
  18   7   0      108.20     -160.28    903.26 o
 -19   8   0      269.27      304.11    358.04 o
 -18   8   0     2502.37     2908.04    518.02 o
 -17   8   0      875.72      730.75    430.50 o
 -16   8   0      314.35      177.67    302.76 o
 -15   8   0      233.79       47.44    126.88 o
 -14   8   0     3142.87     3237.81    356.88 o
 -13   8   0      920.35      645.11    320.05 o
 -12   8   0       54.14      156.30    315.26 o
 -11   8   0      411.47      429.19    162.05 o
 -10   8   0     5635.61     6022.81    206.04 o
  -9   8   0      141.91      132.80    158.35 o
  -8   8   0     5907.69     5798.52    453.25 o
  -7   8   0       23.39      164.68    177.68 o
  -6   8   0    11625.65    11312.09    290.63 o
  -5   8   0       70.40        1.08     38.90 o
  -4   8   0    54474.56    60239.93    689.02 o
  -3   8   0     3361.55     4101.44    143.74 o
  -2   8   0     2721.95     2313.46    125.17 o
  -1   8   0     6790.01     6374.49    166.48 o
   0   8   0    29255.04    30450.85    336.90 o
   1   8   0     8280.09     8251.21    323.97 o
   2   8   0     1679.45     1969.30    134.34 o
   3   8   0     4474.33     5061.27    147.11 o
   4   8   0     1490.71     1417.74    109.39 o
   5   8   0     4351.30     3840.08    144.21 o
   6   8   0     3227.72     3164.31    142.47 o
   7   8   0      204.71      219.52    118.48 o
   8   8   0     1782.40     1452.63    148.74 o
   9   8   0     7397.88     7210.92    200.44 o
  10   8   0     3283.90     2612.57    273.28 o
  11   8   0      688.34      775.88    242.97 o
  12   8   0     1506.37     1267.08    266.93 o
  13   8   0     6341.25     6727.27    298.39 o
  14   8   0     1609.10     1507.95    419.92 o
  15   8   0       30.69     -196.34    447.80 o
  16   8   0      392.07      331.36    451.52 o
  17   8   0     2058.01     1709.50    549.26 o
  18   8   0      700.36      670.62    936.57 o
 -19   9   0      414.62      114.46    345.38 o
 -18   9   0      468.85      358.09    641.09 o
 -17   9   0     1900.18     1723.92    470.25 o
 -16   9   0      882.01      917.92    457.50 o
 -15   9   0      824.02      562.46    445.17 o
 -14   9   0      779.33      962.61    383.07 o
 -13   9   0       37.67      -67.67    223.19 o
 -12   9   0     3223.07     3330.93    482.59 o
 -11   9   0     4217.80     3660.93    377.34 o
 -10   9   0       20.11      -61.22    258.37 o
  -9   9   0     1710.07     1837.74    210.96 o
  -8   9   0     6993.05     7179.80    409.62 o
  -7   9   0     5750.38     5916.27    395.84 o
  -6   9   0     8945.58     8596.48    279.76 o
  -5   9   0     2188.58     1445.42    173.41 o
  -4   9   0      285.87      178.34    163.81 o
  -3   9   0    15053.59    14831.53    274.96 o
  -2   9   0     6095.78     5643.94    171.45 o
  -1   9   0       31.46       18.29     40.48 o
   0   9   0    18564.60    18020.47    346.06 o
   1   9   0     5800.95     5649.68    226.77 o
   2   9   0    12461.01    12459.40    246.88 o
   3   9   0       68.67       31.25     42.63 o
   4   9   0     2909.71     2818.70    139.02 o
   5   9   0     6064.74     5926.55    173.98 o
   6   9   0    12525.31    12580.76    235.99 o
   7   9   0       94.05      151.28    120.34 o
   8   9   0      772.48      490.18    162.32 o
   9   9   0     6349.11     6338.06    205.41 o
  10   9   0     5339.22     5233.20    239.98 o
  11   9   0      392.39      320.48    273.96 o
  12   9   0     2485.53     2465.09    285.00 o
  13   9   0      703.89      719.66    336.43 o
  14   9   0     5058.56     5728.14    433.28 o
  15   9   0      167.46       57.65    180.91 o
  16   9   0     1415.59     1239.78    563.32 o
  17   9   0      575.34      591.81    609.37 o
  18   9   0     1768.11     2203.37   1018.89 o
 -19  10   0      986.17     1145.66    599.08 o
 -18  10   0      401.35      518.44    511.11 o
 -17  10   0      103.29      510.23    377.30 o
 -16  10   0     1928.31     2519.31    443.89 o
 -15  10   0      557.36      530.70    501.35 o
 -14  10   0     1063.58      860.07    381.56 o
 -13  10   0       16.67       84.60    314.79 o
 -12  10   0       95.73      306.24    424.63 o
 -11  10   0    10676.53    11216.52    568.50 o
 -10  10   0     2315.14     1899.84    241.73 o
  -9  10   0     6351.90     5714.30    266.78 o
  -8  10   0      666.72      546.06    215.70 o
  -7  10   0     5032.87     4489.94    244.06 o
  -6  10   0     9854.15     9018.32    314.23 o
  -5  10   0     6782.87     6515.21    252.39 o
  -4  10   0      238.30      382.05    112.33 o
  -3  10   0    10971.20    10813.18    225.98 o
  -2  10   0     1501.67     1416.00    131.06 o
  -1  10   0    11958.19    12281.70    239.46 o
   0  10   0      121.24      461.26    100.31 o
   1  10   0      423.01      567.29    183.62 o
   2  10   0     1250.16     1257.73    145.59 o
   3  10   0    16644.10    16281.15    266.05 o
   4  10   0     2324.73     2125.01    133.41 o
   5  10   0      424.62      434.18    136.78 o
   6  10   0     1282.23     1131.14    157.96 o
   7  10   0     7937.31     7919.75    220.65 o
   8  10   0     1654.47     1584.62    170.34 o
   9  10   0        4.43      143.83    155.94 o
  10  10   0     1106.65      986.00    239.40 o
  11  10   0     6860.26     7084.20    371.91 o
  12  10   0      926.95      794.34    400.87 o
  13  10   0     1122.66     1097.76    433.00 o
  14  10   0      448.00      342.30    404.36 o
  15  10   0     3061.91     3933.80    507.48 o
  16  10   0       59.63      198.65    565.86 o
  17  10   0     1399.97     1535.53    640.36 o
  18  10   0       27.38     -116.60    269.10 o
 -18  11   0     2226.11     2423.23    604.49 o
 -17  11   0      716.00      879.36    526.81 o
 -16  11   0       20.42        2.21    637.08 o
 -15  11   0      124.29      307.85    469.55 o
 -14  11   0     4464.74     4707.47    408.45 o
 -13  11   0      748.61      644.38    384.57 o
 -12  11   0     1519.47     1416.26    468.56 o
 -11  11   0        0.06       18.96    160.94 o
 -10  11   0     1879.28     1785.50    281.55 o
  -9  11   0     2611.69     2547.70    375.86 o
  -8  11   0     2912.95     2408.71    266.82 o
  -7  11   0      159.07      192.00    243.79 o
  -6  11   0      143.05      246.05    180.97 o
  -5  11   0       93.68      -19.59     48.37 o
  -4  11   0     5592.63     5555.09    190.03 o
  -3  11   0     8510.26     8486.27    241.23 o
  -2  11   0       24.65       -6.13     54.72 o
  -1  11   0      466.56      488.25    152.58 o
   0  11   0     7815.21     7965.61    284.75 o
   1  11   0      397.65      467.60    248.27 o
   2  11   0     1608.71     1194.74    206.85 o
   3  11   0      511.61      383.36    150.80 o
   4  11   0    10826.01    10939.64    349.68 o
   5  11   0     2792.09     2854.92    165.25 o
   6  11   0     7255.51     7821.25    218.46 o
   7  11   0      134.90      149.77    173.68 o
   8  11   0     4889.50     5092.27    201.07 o
   9  11   0       86.26      133.73    122.55 o
  10  11   0     4128.27     3902.15    264.46 o
  11  11   0       92.15       55.12    423.78 o
  12  11   0      988.95      944.97    439.42 o
  13  11   0      414.90      587.26    392.70 o
  14  11   0     3884.64     4353.38    510.69 o
  15  11   0      449.90      603.27    486.29 o
  16  11   0     1072.65     1196.77    626.38 o
  17  11   0      216.04       -6.55     45.30 o
 -18  12   0       20.40      184.83   1767.73 o
 -17  12   0     1047.16      869.08    540.39 o
 -16  12   0     1234.66     1062.26    596.18 o
 -15  12   0     1154.10     1063.88    555.14 o
 -14  12   0       82.28      281.52    375.89 o
 -13  12   0     3086.17     3056.56    378.30 o
 -12  12   0      340.92      304.61    439.99 o
 -11  12   0     1935.56     1402.43    448.35 o
 -10  12   0     1619.19     1306.64    283.82 o
  -9  12   0      559.57     1021.36    361.25 o
  -8  12   0     4961.53     4882.98    283.59 o
  -7  12   0     6821.62     6293.60    385.60 o
  -6  12   0      640.66      546.87    224.23 o
  -5  12   0      260.95      520.22    209.01 o
  -4  12   0       22.47       65.18    122.57 o
  -3  12   0     8782.98     8948.63    244.12 o
  -2  12   0      131.41      313.40    186.34 o
  -1  12   0      800.58      895.52    158.03 o
   0  12   0      921.94      768.82    165.38 o
   1  12   0     2264.96     2167.96    242.13 o
   2  12   0       22.32       13.32    239.20 o
   3  12   0      533.04      600.25    136.78 o
   4  12   0       25.34       26.83     67.96 o
   5  12   0     5871.18     6187.26    207.22 o
   6  12   0      950.25      692.46    184.91 o
   7  12   0      393.51      340.19    193.19 o
   8  12   0        0.28      112.74    142.80 o
   9  12   0     5925.34     5690.89    233.32 o
  10  12   0        4.17      147.56    241.73 o
  11  12   0     2875.68     2610.63    397.30 o
  12  12   0      893.94      811.05    417.78 o
  13  12   0     1045.06      969.57    480.13 o
  14  12   0      737.88      630.00    569.29 o
  15  12   0     4210.05     5248.82    592.87 o
  16  12   0      246.48      363.21    467.22 o
 -17  13   0        3.81      192.77    596.93 o
 -16  13   0      238.13      206.12    792.09 o
 -15  13   0     1249.61     1120.28    460.08 o
 -14  13   0     3149.72     3157.13    506.79 o
 -13  13   0       44.18       26.52    457.79 o
 -12  13   0      270.77      -11.43    224.75 o
 -11  13   0       10.13      191.29    567.99 o
 -10  13   0     2265.88     2235.78    301.80 o
  -9  13   0     1120.42      880.60    274.74 o
  -8  13   0     1184.31      913.79    293.29 o
  -7  13   0      235.10      120.78    271.59 o
  -6  13   0     6156.55     5612.63    289.54 o
  -5  13   0      400.34       56.31    252.47 o
  -4  13   0     9074.21     8363.67    436.13 o
  -3  13   0       50.14      -83.86    206.08 o
  -2  13   0     8509.20     7777.39    238.63 o
  -1  13   0       12.76       98.73    156.67 o
   0  13   0    22786.20    23335.53    478.90 o
   1  13   0       48.46      204.45    307.06 o
   2  13   0     5608.32     5393.99    285.04 o
   3  13   0     1442.18     1382.78    208.83 o
   4  13   0    11651.06    11309.25    263.67 o
   5  13   0      144.65      285.79    184.23 o
   6  13   0     1745.11     1514.42    207.67 o
   7  13   0     2322.18     2060.27    221.82 o
   8  13   0     9020.55     9301.41    268.83 o
   9  13   0     2252.74     2157.19    295.72 o
  10  13   0       10.24       10.76    196.00 o
  11  13   0      214.60      258.37    471.82 o
  12  13   0     3747.21     3759.77    484.46 o
  13  13   0        0.12      -77.54    384.05 o
  14  13   0      519.94      426.71    612.17 o
  15  13   0       72.38      -12.53    123.60 o
 -17  14   0     1594.78     2046.53    646.95 o
 -16  14   0       20.19     -143.99    373.54 o
 -15  14   0      509.88      496.33    555.32 o
 -14  14   0      324.45      354.54    804.77 o
 -13  14   0     5587.61     6407.25    562.55 o
 -12  14   0      432.14      204.75    379.64 o
 -11  14   0      693.35      566.84    312.31 o
 -10  14   0       11.40      160.02    228.94 o
  -9  14   0     7526.35     7375.50    355.29 o
  -8  14   0     1378.41     1358.01    305.96 o
  -7  14   0     2225.73     1949.63    270.98 o
  -6  14   0      526.19      507.45    280.93 o
  -5  14   0     9666.17     9675.73    358.71 o
  -4  14   0     1264.76     1239.11    216.56 o
  -3  14   0     1592.98     2147.40    196.45 o
  -2  14   0      538.92      387.87    171.69 o
  -1  14   0       31.11      214.78    125.97 o
   0  14   0     2085.46     1882.09    326.49 o
   1  14   0     3412.18     3838.54    274.94 o
   2  14   0      632.87      500.70    273.56 o
   3  14   0     2856.44     2312.42    227.78 o
   4  14   0      210.89       61.99    190.96 o
   5  14   0     1190.82     1123.02    211.53 o
   6  14   0      915.79      809.34    221.91 o
   7  14   0     2617.98     2173.54    241.16 o
   8  14   0      351.84      392.80    337.26 o
   9  14   0     2487.46     2587.16    339.13 o
  10  14   0      662.86      674.21    413.91 o
  11  14   0      292.52      286.70    590.65 o
  12  14   0       62.26        1.87    200.83 o
  13  14   0     2006.97     1967.61    602.75 o
  14  14   0      317.01      596.60    684.88 o
  15  14   0     1622.06     2095.13   1011.63 o
 -16  15   0     3512.19     4106.71    626.37 o
 -15  15   0     1044.24      844.60    533.08 o
 -14  15   0      756.95      683.94    513.53 o
 -13  15   0      199.34      283.26    615.17 o
 -12  15   0     2023.34     2022.44    608.45 o
 -11  15   0      321.54      308.15    445.42 o
 -10  15   0     1346.59     1252.09    371.68 o
  -9  15   0        9.34       54.01    364.78 o
  -8  15   0      584.78      524.55    349.12 o
  -7  15   0      806.96      820.64    323.03 o
  -6  15   0     5223.36     5291.06    453.20 o
  -5  15   0      360.93      351.74    306.65 o
  -4  15   0      251.50      270.86    286.44 o
  -3  15   0       63.54       63.73    218.39 o
  -2  15   0     7743.89     7567.02    331.86 o
  -1  15   0       17.46       99.34    213.66 o
   0  15   0      756.87      446.95    261.94 o
   1  15   0       11.24     -121.89    455.78 o
   2  15   0     9043.06     9205.16    377.96 o
   3  15   0     1170.51     1261.83    268.97 o
   4  15   0      735.29      478.77    251.09 o
   5  15   0        0.27      -34.81    117.63 o
   6  15   0     4272.68     4315.45    305.92 o
   7  15   0        5.10       -3.79     24.68 o
   8  15   0      374.13       32.79    221.76 o
   9  15   0       46.90      -37.86    521.06 o
  10  15   0     4424.46     5119.49    473.69 o
  11  15   0       13.24      187.83    474.87 o
  12  15   0      470.57      402.98    620.37 o
  13  15   0      133.76      227.54    434.18 o
  14  15   0     2489.06     3324.24    685.82 o
 -16  16   0      228.72        0.57     65.78 o
 -15  16   0      882.84      962.97    618.37 o
 -14  16   0       21.36      -43.15    281.71 o
 -13  16   0     1534.92     2078.02    508.78 o
 -12  16   0       84.84       36.69   1070.09 o
 -11  16   0      966.73     1110.60    414.16 o
 -10  16   0      212.41      269.54    295.23 o
  -9  16   0     5773.40     5419.81    387.17 o
  -8  16   0       53.39       15.78    147.67 o
  -7  16   0     1265.90      806.67    400.27 o
  -6  16   0      738.49      525.47    312.48 o
  -5  16   0    10632.38    10689.80    406.99 o
  -4  16   0        1.07        9.13    176.73 o
  -3  16   0       61.14      402.46    211.23 o
  -2  16   0     1281.59     1506.69    322.40 o
  -1  16   0     6408.48     6123.36    327.34 o
   0  16   0       56.45      130.38    394.52 o
   1  16   0      194.21      214.78    233.72 o
   2  16   0      695.35      556.51    298.73 o
   3  16   0     6959.16     6835.98    322.75 o
   4  16   0      624.66      337.34    301.46 o
   5  16   0      110.38      192.28    387.47 o
   6  16   0      484.28      431.10    380.60 o
   7  16   0     6173.91     6380.56    348.47 o
   8  16   0      224.41       34.46    191.33 o
   9  16   0     1184.01     1435.19    477.71 o
  10  16   0      133.96      262.68    462.67 o
  11  16   0     1822.47     1852.92    590.79 o
  12  16   0        4.49       38.78    487.00 o
  13  16   0     1566.98     1349.16    676.97 o
 -15  17   0        9.86      110.45    280.37 o
 -14  17   0      478.98        9.79    155.57 o
 -13  17   0      124.77      278.10    466.47 o
 -12  17   0     1380.97     2018.84    703.74 o
 -11  17   0       35.46      -26.21    465.35 o
 -10  17   0      182.30      484.03    371.81 o
  -9  17   0       34.49        3.94     37.13 o
  -8  17   0     4487.63     4457.14    404.51 o
  -7  17   0       10.16       60.65    255.56 o
  -6  17   0       97.31       26.98    198.22 o
  -5  17   0       98.83       68.20    180.59 o
  -4  17   0     4792.68     4574.20    519.64 o
  -3  17   0      570.49      417.04    528.92 o
  -2  17   0      139.11      349.61    537.46 o
  -1  17   0     1848.54     1174.73    352.56 o
   0  17   0     5344.40     5171.93    356.20 o
   1  17   0      176.07      171.66    355.50 o
   2  17   0     3174.61     3029.03    307.01 o
   3  17   0       80.04       42.36     72.74 o
   4  17   0     1792.96     1764.65    410.28 o
   5  17   0      845.81      640.09    393.07 o
   6  17   0     3262.86     3440.93    462.68 o
   7  17   0      307.72      372.28    457.61 o
   8  17   0      756.74     1056.35    382.52 o
   9  17   0      353.62      230.09    388.39 o
  10  17   0     5325.85     5524.57    701.31 o
  11  17   0       42.13      259.36    632.25 o
  12  17   0      127.26      179.01   3345.32 o
 -14  18   0      477.68      337.68    987.24 o
 -13  18   0       17.86      -51.82    461.88 o
 -12  18   0        0.67      -87.16    219.51 o
 -11  18   0     5460.65     6815.04    499.80 o
 -10  18   0       27.49       46.97    275.03 o
  -9  18   0      984.60      798.77    471.56 o
  -8  18   0       12.12       83.51    271.53 o
  -7  18   0     3118.50     3015.55    427.02 o
  -6  18   0      142.95      327.28    633.94 o
  -5  18   0      395.42      413.19    510.06 o
  -4  18   0        9.44      163.38    507.28 o
  -3  18   0     3653.47     3739.70    563.06 o
  -2  18   0      495.57      238.64    377.29 o
  -1  18   0     1624.19     1694.29    400.06 o
   0  18   0       39.62        5.15    251.69 o
   1  18   0      505.63      753.19    408.79 o
   2  18   0       75.10       -3.86     97.34 o
   3  18   0     5484.40     5693.69    429.24 o
   4  18   0       91.91       92.45    433.74 o
   5  18   0      524.54      621.97    412.22 o
   6  18   0      869.95     1274.07    491.20 o
   7  18   0     5200.46     5815.51    586.78 o
   8  18   0        6.46      -28.98    382.57 o
   9  18   0        2.50      -42.26   2016.45 o
  10  18   0      341.51       69.23    821.58 o
  11  18   0     3394.05     3997.73    985.04 o
 -13  19   0        9.55      293.21    853.75 o
 -12  19   0      694.01      419.52    607.43 o
 -11  19   0      163.73      -60.83    368.45 o
 -10  19   0     1863.21     2396.96    518.47 o
  -9  19   0        9.60       15.55    184.33 o
  -8  19   0     2075.05     1937.61    716.33 o
  -7  19   0      113.77       39.44    190.71 o
  -6  19   0     1253.52     1135.81    630.25 o
  -5  19   0       89.70      223.80    545.18 o
  -4  19   0     4674.26     5465.31    625.94 o
  -3  19   0       13.69      198.36    526.98 o
  -2  19   0      278.93     -151.06   1044.49 o
  -1  19   0      737.71      670.56    422.41 o
   0  19   0     2714.61     2754.27    456.64 o
   1  19   0       33.65      189.60    481.88 o
   2  19   0      136.92       60.90    234.54 o
   3  19   0      308.43      460.16    416.79 o
   4  19   0     3229.08     3495.97    504.89 o
   5  19   0      474.01      434.54    796.49 o
   6  19   0       62.06      -81.54    665.20 o
   7  19   0      153.39      337.08    683.80 o
   8  19   0     1851.42     2565.87    610.58 o
   9  19   0      363.18       85.17    589.58 o
 -12  20   0       90.10      129.54   2562.92 o
 -11  20   0     1402.39     1527.36   1002.23 o
 -10  20   0       45.65      664.00    595.37 o
  -8  20   0      284.82       17.19     93.47 o
  -7  20   0     3348.32     2841.65    764.68 o
  -6  20   0      313.49      317.28    569.66 o
  -5  20   0      735.84      550.98    616.52 o
  -4  20   0       32.65       77.59    414.45 o
  -3  20   0     3687.24     3240.31    740.99 o
  -2  20   0      567.42      398.65    669.45 o
  -1  20   0        5.94      204.20    564.00 o
   0  20   0      201.97      101.71    977.13 o
   1  20   0     2182.82     2159.05    528.77 o
   2  20   0        7.36        7.29    391.73 o
   3  20   0      149.27      433.32    431.07 o
   4  20   0      522.25      236.62    594.84 o
   5  20   0     1607.23     1922.51    607.11 o
   6  20   0      445.69      457.96    595.70 o
   7  20   0      166.20      380.15    656.37 o
   8  20   0        1.48        3.76     86.57 o
 -10  21   0     2374.82     2598.99    953.12 o
  -9  21   0       52.26      247.36    749.95 o
  -8  21   0      489.87      497.99    720.28 o
  -7  21   0       76.31       57.71    470.25 o
  -6  21   0     2962.57     3738.97    889.22 o
  -5  21   0        3.14       81.14    665.82 o
  -4  21   0       36.44       15.21  18848.77 o
  -3  21   0       65.03     -104.59    265.37 o
  -2  21   0     2570.31     3431.18    814.95 o
  -1  21   0      245.46      270.92    628.64 o
   0  21   0     1678.10     2289.80    833.96 o
   1  21   0      615.39      608.90    696.68 o
   2  21   0     1752.38     2170.93    625.86 o
   3  21   0     1284.11     1102.59    636.63 o
   4  21   0      530.68      271.42    616.53 o
   5  21   0      255.35      222.95    591.17 o
   6  21   0     1392.61     1756.13    661.62 o
   7  21   0     1262.88     1200.89    903.32 o
  -7  22   0       39.26     -231.62   1391.60 o
  -6  22   0      626.25      691.12   1169.02 o
  -5  22   0     2930.80     3332.92    881.27 o
  -4  22   0     1134.70     1477.18    904.60 o
  -3  22   0      195.81       63.16    380.37 o
  -2  22   0      334.13       79.57   2263.82 o
  -1  22   0      737.67      834.79    921.64 o
   0  22   0     2062.16     2348.00    924.21 o
   1  22   0      573.22      807.60    879.73 o
   2  22   0        0.94      107.48    594.31 o
   3  22   0      936.23      879.35    606.35 o
   4  22   0     1120.06     1220.79   1066.58 o
  -4 -22   1      891.95      828.74    688.11 o
  -3 -22   1     1087.03     1067.58    675.40 o
  -2 -22   1     1338.01     1472.05    670.34 o
  -1 -22   1      631.13      543.17    958.78 o
   0 -22   1      263.59      462.61    876.69 o
   1 -22   1     1524.88     1392.14    802.72 o
   2 -22   1     1915.27     2712.38    832.29 o
   3 -22   1     1252.63     2014.50    887.74 o
   4 -22   1       54.07      254.80    609.45 o
   5 -22   1      139.42     -100.27   1291.58 o
   6 -22   1      563.31      605.82   1094.55 o
   8 -22   1      104.50     -233.48   1039.80 o
  -7 -21   1        0.32      -57.49   4214.76 o
  -6 -21   1     3698.53     4436.99    664.12 o
  -5 -21   1      829.96      794.87    664.32 o
  -4 -21   1     2037.51     2802.38    631.08 o
  -3 -21   1       39.15      236.42    793.53 o
  -2 -21   1     1421.77     1065.87    627.76 o
  -1 -21   1      183.88      288.83    447.71 o
   0 -21   1     2167.08     2091.21    773.80 o
   1 -21   1     1014.09      967.66    743.99 o
   2 -21   1     1341.67     1230.71    754.01 o
   3 -21   1     1044.48     1016.65    772.81 o
   4 -21   1     2150.03     2577.73    809.37 o
   5 -21   1     1761.31     1178.34    741.82 o
   6 -21   1        3.05     -157.45    719.12 o
   7 -21   1       36.15      -52.40    307.40 o
   8 -21   1     2949.94     2812.47    778.66 o
   9 -21   1      320.86      656.05    943.31 o
  10 -21   1      412.13      433.58   1214.86 o
  -8 -20   1      951.02     1157.89    693.70 o
  -7 -20   1     1945.80     2224.66    620.70 o
  -6 -20   1      720.83      598.96    583.19 o
  -5 -20   1      107.66     -131.85    298.13 o
  -4 -20   1      699.01      353.65    524.85 o
  -3 -20   1     2036.72     2030.81    550.20 o
  -2 -20   1        8.08       13.57    526.97 o
  -1 -20   1      250.43      121.55    525.00 o
   0 -20   1      497.35      514.94    409.45 o
   1 -20   1     4126.60     3182.08    708.78 o
   2 -20   1      876.65      996.34    709.96 o
   3 -20   1     1198.51     1123.12    686.71 o
   4 -20   1      928.38      725.16    588.85 o
   5 -20   1     4663.83     5688.90    697.69 o
   6 -20   1       48.03       28.23    160.32 o
   7 -20   1      807.56      688.13    713.31 o
   9 -20   1     2190.88     2801.32    759.99 o
  10 -20   1       66.22     -174.48    532.39 o
  12 -20   1      237.95      479.70   1615.21 o
  -9 -19   1      466.28      467.74    967.03 o
  -8 -19   1      386.88      644.00    547.76 o
  -7 -19   1      708.79      836.15    508.63 o
  -6 -19   1     2737.13     2992.69    524.12 o
  -5 -19   1      233.91       69.81    331.71 o
  -4 -19   1       63.83      200.30    594.92 o
  -3 -19   1     1093.97     1017.63    466.25 o
  -2 -19   1     3696.01     4120.00    381.97 o
  -1 -19   1      105.05       -0.32     59.91 o
   0 -19   1      352.60      555.76    382.06 o
   1 -19   1       72.05       49.06    199.47 o
   2 -19   1     9318.75    11661.96    710.69 o
   3 -19   1      692.47      370.30    538.76 o
   4 -19   1      731.72      298.75    548.92 o
   5 -19   1      438.20      508.80    600.63 o
   6 -19   1      606.41      758.44    609.80 o
   7 -19   1      228.81      303.49    507.67 o
  10 -19   1     1651.11     1645.64    533.04 o
  11 -19   1       51.91     -110.46   1133.37 o
  12 -19   1     2293.20     3082.61    649.77 o
  13 -19   1        1.57       85.57    593.53 o
 -11 -18   1      258.79      457.08    893.18 o
 -10 -18   1      315.41       23.44    322.16 o
  -9 -18   1     3321.07     4051.17    809.51 o
  -8 -18   1      613.84      540.22    480.27 o
  -7 -18   1     1022.19      926.25    501.76 o
  -6 -18   1      121.70       10.61    346.85 o
  -5 -18   1     3029.02     2930.72    463.37 o
  -4 -18   1       86.15       91.86    239.68 o
  -3 -18   1      715.90      769.97    352.44 o
  -2 -18   1       26.13       43.78    104.93 o
  -1 -18   1     2209.64     2135.46    409.56 o
   0 -18   1       16.08       46.29    228.26 o
   1 -18   1     3276.99     3285.11    381.45 o
   2 -18   1      657.77      827.40    364.49 o
   3 -18   1     3751.56     3584.77    565.05 o
   4 -18   1      127.15      245.65    505.88 o
   5 -18   1     1879.16     2127.00    591.39 o
   6 -18   1       16.48      167.72   1425.37 o
   7 -18   1      263.93      267.34    310.01 o
   8 -18   1       74.60       50.13    937.27 o
   9 -18   1     3515.18     3666.46    450.62 o
  10 -18   1      146.87       72.82    301.58 o
  11 -18   1      622.00      410.11    511.08 o
  12 -18   1       52.01      169.97    477.01 o
  13 -18   1     1937.91     1972.20    602.93 o
  14 -18   1      143.68      -84.95   1161.84 o
 -12 -17   1     3731.20     4723.10    638.50 o
 -11 -17   1      292.95      492.00    542.72 o
 -10 -17   1      126.79      500.74    483.37 o
  -9 -17   1       39.12      199.87    604.07 o
  -8 -17   1     4517.33     5590.83    469.06 o
  -7 -17   1     1133.45      658.63    428.37 o
  -6 -17   1     2915.93     2930.26    435.84 o
  -5 -17   1       21.41      -39.33    310.01 o
  -4 -17   1     4873.74     5021.54    321.16 o
  -3 -17   1      514.38      389.84    299.37 o
  -2 -17   1     6220.17     6096.44    370.75 o
  -1 -17   1       76.43      159.72    170.91 o
   0 -17   1     1624.66     1434.74    364.43 o
   1 -17   1      196.32      -28.60    237.28 o
   2 -17   1     5460.06     6077.49    341.11 o
   3 -17   1      289.36      695.42    454.56 o
   4 -17   1     1374.00      981.34    498.08 o
   5 -17   1       35.29      111.25    270.95 o
   6 -17   1     3831.45     3789.94    462.49 o
   7 -17   1       38.84       69.67    410.81 o
   8 -17   1      332.06      229.76    422.09 o
   9 -17   1      330.48      502.51    505.68 o
  10 -17   1     4783.96     5237.12    422.04 o
  11 -17   1        7.76      -79.36    166.59 o
  12 -17   1        2.20        3.10    214.74 o
  13 -17   1       38.94      234.15    656.78 o
  14 -17   1     1418.67     2028.20    643.56 o
  15 -17   1       46.30      159.33    409.92 o
 -13 -16   1     1014.88     1445.81    730.99 o
 -12 -16   1      509.37      618.56    563.18 o
 -11 -16   1     4580.28     4595.51    582.02 o
 -10 -16   1      418.82      679.61    474.86 o
  -9 -16   1     2979.51     3639.56    492.65 o
  -8 -16   1      145.73      320.49    354.82 o
  -7 -16   1     3709.95     3408.35    410.99 o
  -6 -16   1      121.75      159.62    147.53 o
  -5 -16   1     4316.33     4654.14    298.55 o
  -4 -16   1       11.18      176.76    192.82 o
  -3 -16   1     1106.34     1304.43    265.77 o
  -2 -16   1      525.10      408.05    310.24 o
  -1 -16   1     8421.68     8324.96    375.24 o
   0 -16   1        6.88      150.21    175.11 o
   1 -16   1      551.43     1123.50    330.04 o
   2 -16   1        9.43      151.32    258.80 o
   3 -16   1    13250.74    14675.94    456.81 o
   4 -16   1      155.27      145.39    618.44 o
   5 -16   1      232.21      550.38    282.07 o
   6 -16   1        0.21      104.43    428.37 o
   7 -16   1     5646.51     6081.01    351.85 o
   8 -16   1      611.07      386.56    391.23 o
   9 -16   1     1052.64     1319.24    394.53 o
  10 -16   1      137.52      127.10    370.99 o
  11 -16   1     2130.69     2279.46    350.95 o
  12 -16   1        1.58     -114.65    898.65 o
  13 -16   1     2019.81     2279.06    516.60 o
  14 -16   1       48.33     -245.21    458.40 o
  15 -16   1      513.58      529.48    610.37 o
 -14 -15   1     1544.09     2042.20    686.04 o
 -13 -15   1        4.64     -107.33   3042.80 o
 -12 -15   1     1669.46     1753.74    566.86 o
 -11 -15   1        0.03       13.88    279.97 o
 -10 -15   1     2363.35     2508.68    485.74 o
  -9 -15   1        1.42       37.97    329.52 o
  -8 -15   1     3393.20     3404.57    337.86 o
  -7 -15   1      113.69       -4.57    164.54 o
  -6 -15   1      940.37      848.98    298.30 o
  -5 -15   1       87.10       79.19    252.69 o
  -4 -15   1    13996.79    14712.08    486.81 o
  -3 -15   1     1018.13      946.09    244.11 o
  -2 -15   1       14.47      -26.03    167.10 o
  -1 -15   1      383.33      276.57    238.18 o
   0 -15   1    18032.74    19074.34    479.44 o
   1 -15   1      546.03      465.20    277.96 o
   2 -15   1     2583.10     2473.31    229.33 o
   3 -15   1      917.82      825.36    218.81 o
   4 -15   1     6451.32     6679.78    322.90 o
   5 -15   1     5075.91     4943.78    307.11 o
   6 -15   1     2874.97     2412.19    305.42 o
   7 -15   1      657.45      522.74    370.14 o
   8 -15   1     5390.29     5287.33    841.75 o
   9 -15   1     1463.75     1559.62    363.23 o
  10 -15   1     5084.52     5455.80    458.82 o
  11 -15   1       30.96      -24.37    412.46 o
  12 -15   1      670.44      489.39    392.80 o
  13 -15   1       10.54     -232.36    489.95 o
  14 -15   1     3476.11     3672.22    515.99 o
  15 -15   1      175.44       97.94    489.99 o
  16 -15   1      360.63      547.29    738.33 o
 -15 -14   1     1697.38     1648.76    661.38 o
 -14 -14   1      239.81       58.10    311.03 o
 -13 -14   1      493.92       33.28    381.56 o
 -12 -14   1      427.61      388.92    455.61 o
 -11 -14   1     4210.37     4533.52    459.88 o
 -10 -14   1       20.73       77.25    154.82 o
  -9 -14   1        1.71      134.63    358.43 o
  -8 -14   1       47.00      172.71    233.03 o
  -7 -14   1     3860.77     4101.35    231.24 o
  -6 -14   1      549.71      399.52    259.10 o
  -5 -14   1      639.22      630.72    221.22 o
  -4 -14   1       47.32       -9.03    214.98 o
  -3 -14   1     8976.55     9124.67    291.25 o
  -2 -14   1       40.90      -85.47    158.80 o
  -1 -14   1     6319.00     6770.55    313.83 o
   0 -14   1     4204.56     3665.30    432.67 o
   1 -14   1    12414.52    12138.71    341.76 o
   2 -14   1     1557.72     1317.83    202.22 o
   3 -14   1    13067.84    13434.78    432.18 o
   4 -14   1     1440.11     1246.89    247.38 o
   5 -14   1     7832.50     7580.08    321.31 o
   6 -14   1      174.79      316.92    234.73 o
   7 -14   1     6419.10     6642.77    447.67 o
   8 -14   1      296.99       34.82    131.48 o
   9 -14   1     4150.33     4131.92    305.93 o
  10 -14   1     2431.72     2176.94    335.84 o
  11 -14   1     4579.18     4731.52    358.89 o
  12 -14   1      574.27      233.41    841.82 o
  13 -14   1      121.32     -115.98    622.01 o
  14 -14   1       26.23       91.70    631.72 o
  15 -14   1     1474.55     1467.05    592.68 o
  16 -14   1     1280.72     1133.20    628.36 o
  17 -14   1       21.65       20.80    221.45 o
 -16 -13   1      278.40       59.05  13472.70 o
 -15 -13   1      237.48      188.72    410.37 o
 -14 -13   1     4433.10     4736.44    563.65 o
 -13 -13   1      217.76      353.00    396.98 o
 -12 -13   1      246.64      176.24    432.73 o
 -11 -13   1     1198.98     1086.79    400.24 o
 -10 -13   1     8238.78     8324.55    416.26 o
  -9 -13   1       30.67       95.64    128.42 o
  -8 -13   1       23.14       14.70    100.58 o
  -7 -13   1      199.64      149.70    147.61 o
  -6 -13   1     7428.37     7777.93    239.28 o
  -5 -13   1       25.70       91.85     92.92 o
  -4 -13   1      329.79      266.37    196.64 o
  -3 -13   1      254.37      239.32    182.28 o
  -2 -13   1     3441.18     2961.82    348.94 o
  -1 -13   1       12.47       -0.34     18.50 o
   0 -13   1       75.73      189.51    158.57 o
   1 -13   1      228.18      257.38    156.56 o
   2 -13   1      373.02       60.96    134.31 o
   3 -13   1     4412.45     4548.91    198.29 o
   4 -13   1     6560.50     6302.03    282.96 o
   5 -13   1     4901.00     4617.35    264.21 o
   6 -13   1      309.66       84.72    231.11 o
   7 -13   1     2143.14     1842.46    276.66 o
   8 -13   1     2898.08     2545.56    413.94 o
   9 -13   1     3925.58     3366.51    387.51 o
  10 -13   1      653.54      361.33    315.73 o
  11 -13   1      799.88      487.38    315.19 o
  12 -13   1     5060.21     4953.99    386.33 o
  13 -13   1      480.89      611.39    447.86 o
  14 -13   1     1075.82     1005.07    447.35 o
  15 -13   1      339.90      322.41    415.36 o
  16 -13   1     1378.70     1185.76    536.15 o
  17 -13   1      243.62      591.72    558.55 o
 -17 -12   1     3563.57     4278.39    989.61 o
 -16 -12   1       50.87       -3.12     12.74 o
 -15 -12   1     1194.46     1126.93    580.12 o
 -14 -12   1      278.13      411.14    537.05 o
 -13 -12   1     2058.94     2259.34    482.76 o
 -12 -12   1      279.72      620.88    472.20 o
 -11 -12   1     4324.30     4830.38    381.57 o
 -10 -12   1      278.30      249.24    315.44 o
  -9 -12   1     2553.04     2408.72    218.00 o
  -8 -12   1    11972.02    12046.40    278.90 o
  -7 -12   1     4982.77     4858.82    205.46 o
  -6 -12   1     2995.25     2918.56    191.48 o
  -5 -12   1      500.41      568.43    155.88 o
  -4 -12   1     1317.25      974.63    173.13 o
  -3 -12   1    11401.79    11967.10    293.25 o
  -2 -12   1     1794.34     1747.31    225.50 o
  -1 -12   1    11197.13    11036.79    338.37 o
   0 -12   1     1148.06     1115.34    154.66 o
   1 -12   1     6371.80     6181.48    204.31 o
   2 -12   1     1076.80      806.94    158.37 o
   3 -12   1      693.93      940.04    162.57 o
   4 -12   1      868.33      852.68    212.25 o
   5 -12   1    11442.44    11315.26    337.13 o
   6 -12   1     1028.99      723.93    229.07 o
   7 -12   1       49.37      -37.62    120.10 o
   8 -12   1     5866.24     5366.34    412.87 o
   9 -12   1     4262.89     4298.90    274.03 o
  10 -12   1     5147.62     4277.99    288.60 o
  11 -12   1        4.47       91.22    202.84 o
  12 -12   1      443.87      186.31    285.15 o
  13 -12   1     4331.25     4503.57    375.44 o
  14 -12   1     1331.75     1053.20    414.49 o
  15 -12   1       45.51      -32.75    191.03 o
  16 -12   1       99.61      286.57    518.60 o
  17 -12   1      704.94      809.14    633.25 o
  18 -12   1      784.71      655.56    650.11 o
 -18 -11   1       13.68      197.74   2485.41 o
 -17 -11   1        0.35     -222.66   1109.44 o
 -16 -11   1     1378.15     1623.83    621.27 o
 -15 -11   1      419.74      440.62    590.08 o
 -14 -11   1      644.88      446.77    494.23 o
 -13 -11   1      100.61      110.08    245.97 o
 -12 -11   1     2692.92     2862.87    386.42 o
 -11 -11   1      289.99      258.01    195.96 o
 -10 -11   1     2050.65     1929.33    265.65 o
  -9 -11   1      269.64      198.18    178.72 o
  -8 -11   1     3273.76     2959.46    185.12 o
  -7 -11   1      755.53      603.52    182.99 o
  -6 -11   1     8512.81     8572.34    224.53 o
  -5 -11   1        2.68       19.36     33.41 o
  -4 -11   1       12.98       29.57     98.98 o
  -3 -11   1       12.37      211.73    163.37 o
  -2 -11   1    12564.25    12154.11    337.40 o
  -1 -11   1       67.93        1.61     68.16 o
   0 -11   1      515.50      376.57    151.24 o
   1 -11   1     2249.02     2184.24    148.63 o
   2 -11   1     8472.19     8352.31    214.02 o
   3 -11   1       24.26       51.24     96.57 o
   4 -11   1      219.04       98.13    152.35 o
   5 -11   1     3097.23     2840.69    208.23 o
   6 -11   1     8705.41     8864.65    394.76 o
   7 -11   1     4263.41     4373.02    252.03 o
   8 -11   1     1607.33     1674.72    231.05 o
   9 -11   1     2786.78     2447.03    248.70 o
  10 -11   1     1484.51     1441.65    275.85 o
  11 -11   1     6280.59     6391.97    338.63 o
  12 -11   1     4370.55     3824.15    355.43 o
  13 -11   1      819.85      627.33    355.94 o
  14 -11   1      373.00      414.46    371.02 o
  15 -11   1     2644.74     2805.94    459.30 o
  16 -11   1     1586.26     1374.53    508.15 o
  17 -11   1      319.93      -41.61    452.06 o
  18 -11   1        1.45      -40.79    218.03 o
 -18 -10   1       76.25      177.11    588.55 o
 -17 -10   1     1123.15     1143.17    672.43 o
 -16 -10   1       35.25        5.83    222.57 o
 -15 -10   1     1864.86     1749.88    517.59 o
 -14 -10   1      536.91      363.76    458.28 o
 -13 -10   1     3278.73     3485.29    324.17 o
 -12 -10   1      110.55      288.42    261.87 o
 -11 -10   1      494.75      394.46    226.03 o
 -10 -10   1      732.22      503.99    215.19 o
  -9 -10   1    16150.94    17107.75    305.05 o
  -8 -10   1     1776.04     1742.60    173.05 o
  -7 -10   1      123.78      180.00    150.94 o
  -6 -10   1      438.71      457.65    123.64 o
  -5 -10   1    12659.00    12955.16    242.43 o
  -4 -10   1     7017.56     6690.81    187.92 o
  -3 -10   1        9.38      169.77     92.41 o
  -2 -10   1     1416.71     1310.90    182.41 o
  -1 -10   1    21562.04    21693.68    434.81 o
   0 -10   1     6742.11     6835.73    297.37 o
   1 -10   1     1141.66      847.47    128.13 o
   2 -10   1     9678.59     9136.90    208.92 o
   3 -10   1     3237.53     3183.04    149.74 o
   4 -10   1     4140.33     3856.36    204.05 o
   5 -10   1     2923.99     2394.31    198.04 o
   6 -10   1      206.81       89.70    294.98 o
   7 -10   1    13620.64    14105.29    359.48 o
   8 -10   1     5491.16     5930.29    264.91 o
   9 -10   1     2756.76     2975.73    224.45 o
  10 -10   1      196.71      224.98    228.95 o
  11 -10   1     2586.08     2068.14    300.21 o
  12 -10   1     3892.66     3905.49    310.51 o
  13 -10   1     3586.99     3563.07    361.96 o
  14 -10   1      994.88     1012.32    430.74 o
  15 -10   1      144.07      217.78    605.61 o
  16 -10   1     4208.47     4059.63    502.60 o
  17 -10   1     2488.46     2773.08    550.78 o
  18 -10   1      773.87      802.86    591.58 o
 -18  -9   1      486.25      250.26   2319.65 o
 -17  -9   1      301.02      126.80    307.35 o
 -16  -9   1      910.37     1014.11    536.18 o
 -15  -9   1      433.69      571.33    445.22 o
 -14  -9   1     1668.95     1355.80    345.20 o
 -13  -9   1     1598.03     1819.52    364.70 o
 -12  -9   1     5784.47     5493.74    281.77 o
 -11  -9   1     1523.76     1336.89    322.05 o
 -10  -9   1      180.03       95.11    203.10 o
  -9  -9   1     3555.25     3411.17    171.32 o
  -8  -9   1     3308.89     3249.05    158.10 o
  -7  -9   1     4147.54     3789.66    161.12 o
  -6  -9   1       32.46       70.57     92.76 o
  -5  -9   1       24.11       30.03    120.18 o
  -4  -9   1    12657.18    12659.61    288.02 o
  -3  -9   1      308.60      341.63    116.96 o
  -2  -9   1     1397.13     1175.16    173.65 o
  -1  -9   1     1505.72     1245.22    165.37 o
   0  -9   1     6950.05     7059.92    200.18 o
   1  -9   1    13193.21    12780.42    225.34 o
   2  -9   1     5222.88     5127.72    164.70 o
   3  -9   1     5452.68     5670.25    306.32 o
   4  -9   1     6002.87     5797.63    227.34 o
   5  -9   1    10432.93    10734.05    546.73 o
   6  -9   1    24134.55    23911.64    418.61 o
   7  -9   1     2993.27     2563.91    300.75 o
   8  -9   1      231.27       42.76     84.99 o
   9  -9   1      452.61      396.46    231.54 o
  10  -9   1    24796.38    27143.55    430.40 o
  11  -9   1     1681.72     1643.94    300.16 o
  12  -9   1     2274.05     1518.02    322.53 o
  13  -9   1      883.22      572.29    340.37 o
  14  -9   1     2910.48     3034.87    368.13 o
  15  -9   1     2478.49     2735.43    408.81 o
  16  -9   1      879.85      659.70    439.95 o
  17  -9   1      526.44      516.59    661.79 o
  18  -9   1      834.20     1031.93    542.99 o
  19  -9   1     1898.61     2250.00    648.41 o
 -18  -8   1        5.29      433.52    655.68 o
 -17  -8   1       18.86      129.91    235.89 o
 -16  -8   1      666.26      426.82    540.31 o
 -15  -8   1     2732.52     3018.29    343.27 o
 -14  -8   1       56.42      204.46    271.58 o
 -13  -8   1      294.44      343.62    230.15 o
 -12  -8   1       23.18       -4.39     81.57 o
 -11  -8   1    10402.25    10740.14    309.26 o
 -10  -8   1     6616.69     6319.22    244.43 o
  -9  -8   1      988.77      837.57    159.44 o
  -8  -8   1      550.71      426.84    117.84 o
  -7  -8   1     9610.16     9484.39    205.47 o
  -6  -8   1     3031.50     2719.46    133.44 o
  -5  -8   1       24.86       48.21     72.71 o
  -4  -8   1        3.39      253.99     79.77 o
  -3  -8   1    15109.17    15165.73    222.67 o
  -2  -8   1    51173.43    54680.63    441.06 o
  -1  -8   1    12979.46    13378.75    215.18 o
   0  -8   1      197.37     1285.62    112.53 o
   1  -8   1       41.36      135.44    108.70 o
   2  -8   1    22451.57    23265.40    665.57 o
   3  -8   1    23578.93    24459.97    366.32 o
   4  -8   1    24936.78    26193.96    407.13 o
   5  -8   1     3602.17     3601.35    188.28 o
   6  -8   1     1599.87     1698.88    156.47 o
   7  -8   1    26462.70    27357.21    435.93 o
   8  -8   1    17619.37    19086.98    510.06 o
   9  -8   1     1072.40      883.81    271.67 o
  10  -8   1      313.77      353.40    269.70 o
  11  -8   1     1877.44     2306.02    397.79 o
  12  -8   1     3257.46     3619.55    377.64 o
  13  -8   1      251.34      453.01    652.54 o
  14  -8   1     1693.97     1506.65    540.59 o
  15  -8   1     1232.62     1350.64    558.18 o
  16  -8   1     3526.05     3731.40    650.84 o
  17  -8   1      878.63     1363.31    699.89 o
  18  -8   1        0.20      190.73    443.20 o
  19  -8   1      233.24      460.32    648.90 o
 -19  -7   1       94.63     -242.87    370.14 o
 -18  -7   1     2130.38     2590.04    807.84 o
 -17  -7   1      329.48      443.75    512.42 o
 -16  -7   1       36.77       26.76    146.30 o
 -15  -7   1      459.97      600.18    317.09 o
 -14  -7   1     4096.90     4391.15    300.40 o
 -13  -7   1     3535.13     3279.05    264.93 o
 -12  -7   1     1630.72     1624.80    235.57 o
 -11  -7   1     1442.99     1152.74    217.52 o
 -10  -7   1     1536.06     1392.25    187.93 o
  -9  -7   1     3837.67     3642.02    130.37 o
  -8  -7   1     5309.48     5043.29    137.31 o
  -7  -7   1     1607.28     1411.35    127.87 o
  -6  -7   1     3333.76     3015.40    132.59 o
  -5  -7   1       83.28       63.38     81.50 o
  -4  -7   1    23775.70    23679.28    267.98 o
  -3  -7   1    14465.19    14597.94    207.99 o
  -2  -7   1     6258.50     6358.72    171.18 o
  -1  -7   1    10422.68    10305.77    182.28 o
   0  -7   1     8257.88     7954.42    166.01 o
   1  -7   1     9130.99     9108.57    210.26 o
   2  -7   1     5080.83     5017.65    147.66 o
   3  -7   1    22846.85    22759.46    565.10 o
   4  -7   1      295.79      424.82    125.13 o
   5  -7   1     4745.68     4311.52    344.33 o
   7  -7   1     2136.98     1851.40    218.38 o
   8  -7   1     1447.95     1187.83    217.42 o
   9  -7   1     3127.30     3016.21    150.46 o
  10  -7   1       48.46      152.87    127.83 o
  11  -7   1      979.17     1067.28    365.08 o
  12  -7   1      425.97      511.89    384.06 o
  13  -7   1     5741.10     6349.38    498.54 o
  14  -7   1     1906.92     1652.65    515.22 o
  15  -7   1       31.83       99.32    364.37 o
  16  -7   1      129.92        9.56    151.13 o
  17  -7   1     2651.69     2527.27    553.56 o
  18  -7   1      312.72      772.76    588.02 o
  19  -7   1      230.85      367.79    516.79 o
 -19  -6   1      313.88      711.74    926.34 o
 -18  -6   1      460.71      276.76    556.77 o
 -17  -6   1     1978.98     2073.30    465.60 o
 -16  -6   1      868.64      812.33    326.08 o
 -15  -6   1     4608.73     4480.07    309.25 o
 -14  -6   1        0.03      171.27    247.57 o
 -13  -6   1     1180.97     1074.97    238.01 o
 -12  -6   1     2712.98     2468.04    250.72 o
 -11  -6   1     3350.88     3460.44    174.56 o
 -10  -6   1      157.65      124.44    106.50 o
  -9  -6   1      157.74      135.43    127.06 o
  -8  -6   1     9538.60     9214.23    169.50 o
  -7  -6   1     6377.94     6098.81    151.59 o
  -6  -6   1     1802.53     1563.74    105.92 o
  -5  -6   1       13.68      175.07     76.30 o
  -4  -6   1    16424.38    17732.84    306.10 o
  -3  -6   1     1145.37      892.28    101.87 o
  -2  -6   1     6122.10     5625.68    161.44 o
  -1  -6   1      137.04      351.09     87.73 o
   0  -6   1    34300.39    36557.65    333.95 o
   1  -6   1    11579.89    12040.30    550.71 o
   2  -6   1    54505.40    58187.19   1173.08 o
   3  -6   1     2902.61     3436.85    240.27 o
   4  -6   1      125.96      316.78     99.97 o
   5  -6   1    19259.38    20059.97    442.85 o
   6  -6   1     1654.33     1192.42    173.96 o
   7  -6   1      345.77      307.41    118.75 o
   8  -6   1     1163.87     1077.54    136.66 o
   9  -6   1      773.90      639.39    131.63 o
  10  -6   1    18468.52    19348.87    289.85 o
  11  -6   1       67.05        9.07    238.61 o
  12  -6   1     2156.73     1981.95    361.69 o
  13  -6   1     1504.95     1250.64    394.37 o
  14  -6   1     7228.39     7414.65    808.00 o
  15  -6   1      110.04       71.70    164.62 o
  16  -6   1      635.88      538.47    619.69 o
  17  -6   1      202.57      278.75    510.05 o
  18  -6   1     3206.46     3607.48    774.85 o
  19  -6   1      312.99       31.93    787.56 o
  20  -6   1     1229.62     1278.84    931.26 o
 -20  -5   1      491.71      475.70    813.50 o
 -19  -5   1     1541.35     1999.40    847.92 o
 -18  -5   1      489.56      476.13    511.05 o
 -17  -5   1        0.67      131.98    259.96 o
 -16  -5   1       54.93      101.05    245.57 o
 -15  -5   1     3635.24     3614.62    299.46 o
 -14  -5   1     2238.93     2272.46    265.69 o
 -13  -5   1       54.38       25.39    114.58 o
 -12  -5   1       50.34       55.99    130.79 o
 -11  -5   1    20568.31    20967.90    309.73 o
 -10  -5   1     2222.31     2090.88    147.74 o
  -9  -5   1     2329.82     2232.99    109.69 o
  -8  -5   1        7.59       23.19     46.30 o
  -7  -5   1     4354.82     4241.47    113.59 o
  -6  -5   1      997.29      788.65     82.98 o
  -5  -5   1     1922.14     1707.33     85.23 o
  -4  -5   1     2664.57     2447.60    111.07 o
  -3  -5   1     8948.41     8248.70    151.04 o
  -2  -5   1      764.60      950.37    121.30 o
  -1  -5   1    57398.50    59044.63    831.19 o
   0  -5   1    24814.53    25475.99    311.05 o
   1  -5   1     5130.90     5250.53    136.14 o
   2  -5   1     1502.68     1495.13    238.71 o
   3  -5   1    32534.24    34636.81    516.69 o
   4  -5   1     2800.92     2395.29    214.27 o
   5  -5   1     4675.43     5219.41    168.68 o
   6  -5   1     4169.24     4396.52    159.73 o
   7  -5   1     6907.13     6968.67    189.64 o
   8  -5   1     3229.75     3148.94    146.35 o
   9  -5   1     1425.59     1455.82    128.64 o
  10  -5   1     2270.16     2550.51    143.46 o
  11  -5   1    15106.26    15500.92    581.49 o
  12  -5   1     2287.31     2079.98    328.67 o
  13  -5   1     2978.24     3187.04    272.45 o
  14  -5   1       60.35        5.14     30.47 o
  15  -5   1     2195.14     2129.91    328.72 o
  16  -5   1      394.01      236.69    386.80 o
  17  -5   1     2862.09     3392.94    427.62 o
  18  -5   1       71.71      438.85    815.02 o
  19  -5   1       74.67       56.49    635.25 o
  20  -5   1       14.10      241.09    935.76 o
 -20  -4   1       55.24       45.61    667.49 o
 -19  -4   1      592.38      611.12   1170.94 o
 -18  -4   1     2494.69     2397.06    517.70 o
 -17  -4   1     3564.32     3841.18    545.10 o
 -16  -4   1      381.25      546.02    407.87 o
 -15  -4   1        7.17        7.44     72.15 o
 -14  -4   1     2519.18     2223.09    217.48 o
 -13  -4   1     8771.58     8369.98    237.39 o
 -12  -4   1    11010.45    11174.66    340.99 o
 -11  -4   1      616.46      583.67    149.03 o
 -10  -4   1     1776.07     1461.62    134.31 o
  -9  -4   1      606.15      430.19     86.02 o
  -8  -4   1     3385.15     3146.99    102.80 o
  -7  -4   1      395.86      372.78     67.30 o
  -6  -4   1     3340.50     3479.03     96.04 o
  -5  -4   1     2627.37     2452.21     87.77 o
  -4  -4   1    36749.09    39111.18    647.83 o
  -3  -4   1    12335.71    13330.97    233.77 o
  -2  -4   1    45504.88    51728.68    314.21 o
  -1  -4   1     4098.64     4308.73    124.28 o
   0  -4   1    70489.69    80073.81   1495.43 o
   1  -4   1     3843.81     4437.57    116.19 o
   2  -4   1    82466.55    94774.83    730.52 o
   3  -4   1     9836.82    11621.07    307.92 o
   4  -4   1    52450.77    54948.24    401.04 o
   5  -4   1     5414.28     5364.74    197.84 o
   6  -4   1    17033.42    17413.74    534.76 o
   7  -4   1      328.38      303.97     94.28 o
   8  -4   1     4754.09     4651.34    183.01 o
   9  -4   1      167.26      207.38    125.30 o
  10  -4   1     5639.07     5434.70    207.56 o
  11  -4   1     1222.52      820.75    281.90 o
  12  -4   1    11006.40    10012.09    494.45 o
  13  -4   1     3229.22     3089.95    265.16 o
  14  -4   1     2507.05     2894.60    303.90 o
  15  -4   1       34.61      221.41    231.29 o
  16  -4   1      378.99      391.94    374.26 o
  17  -4   1      265.06      469.90    403.59 o
  18  -4   1     2710.39     3265.22    515.63 o
  19  -4   1       25.70     -243.58    467.15 o
  20  -4   1        1.48      229.87   2297.52 o
 -20  -3   1      132.51       35.59    367.82 o
 -19  -3   1     1394.63     1801.69    542.72 o
 -18  -3   1       52.19      140.01    222.56 o
 -17  -3   1      659.99      768.29    417.19 o
 -16  -3   1      298.40      147.83    142.45 o
 -15  -3   1     4745.85     5009.08    277.05 o
 -14  -3   1       19.33      103.10    248.30 o
 -13  -3   1      997.22      749.34    188.05 o
 -12  -3   1     6528.13     6400.15    223.45 o
 -11  -3   1    10068.94     9757.29    219.41 o
 -10  -3   1      274.52      168.50    157.03 o
  -9  -3   1      191.89       30.74     42.21 o
  -8  -3   1      203.83      231.18     89.87 o
  -7  -3   1    12396.10    11578.43    128.43 o
  -6  -3   1     1112.35     1083.86     66.23 o
  -5  -3   1       29.80       78.72     45.02 o
  -4  -3   1     3931.67     3906.64    124.02 o
  -3  -3   1    15483.58    15660.28    199.40 o
  -2  -3   1      222.06      230.04     84.38 o
  -1  -3   1     1269.98     1576.93     93.19 o
   0  -3   1        0.76        7.09     33.33 o
   1  -3   1    16340.52    18051.36    300.58 o
   2  -3   1     2669.45     2795.35    193.51 o
   3  -3   1      202.86      280.14     80.85 o
   4  -3   1      785.02      759.82    101.55 o
   5  -3   1     2838.77     2967.34    110.60 o
   6  -3   1     6288.76     6474.35    203.50 o
   7  -3   1    17826.85    17568.98    216.14 o
   8  -3   1      582.71      571.95     97.53 o
   9  -3   1     1233.66     1286.03    117.31 o
  10  -3   1      662.34      714.95    172.78 o
  11  -3   1    14818.45    15499.70    569.08 o
  12  -3   1     1579.97     1739.82    260.11 o
  13  -3   1       40.34      235.60    347.19 o
  14  -3   1        0.12      116.79    332.76 o
  15  -3   1     4713.04     4946.18    335.13 o
  16  -3   1        0.65      -27.16    289.54 o
  17  -3   1      322.22      279.95    551.99 o
  18  -3   1       35.48        7.67    250.31 o
  19  -3   1     3891.15     4487.99    577.06 o
  20  -3   1       11.53       39.97    443.83 o
 -21  -2   1        0.02      -23.70    471.93 o
 -20  -2   1      376.29      421.99    573.09 o
 -19  -2   1      245.75      585.37    568.16 o
 -18  -2   1     1916.16     2457.51    468.24 o
 -17  -2   1      114.31      162.13    280.38 o
 -16  -2   1      446.76      248.21    314.63 o
 -15  -2   1      811.21      606.72    241.26 o
 -14  -2   1     7979.62     8302.05    241.50 o
 -13  -2   1      190.32      246.81    164.69 o
 -12  -2   1      779.56      717.63    160.28 o
 -11  -2   1      309.52      323.19    129.94 o
 -10  -2   1     2527.76     2042.10    126.26 o
  -9  -2   1       82.04       12.80     37.27 o
  -8  -2   1      561.99      429.18     75.35 o
  -7  -2   1     6647.75     6639.78    112.49 o
  -6  -2   1      482.31      192.63     59.72 o
  -5  -2   1      175.43      218.23     55.86 o
  -4  -2   1     1400.48     1344.76     74.76 o
  -3  -2   1     1988.37     2151.49     69.51 o
  -2  -2   1     6496.96     7354.02     98.45 o
  -1  -2   1      366.31      697.22    102.39 o
   1  -2   1    13971.81    17217.74    242.15 o
   2  -2   1    25891.52    29941.03    210.93 o
   3  -2   1     1317.49     1349.55     84.67 o
   4  -2   1    14867.38    14807.94    164.02 o
   5  -2   1     8700.10     9417.07    217.51 o
   6  -2   1       11.96       45.47     38.83 o
   7  -2   1     7057.88     7332.25    180.66 o
   8  -2   1    35101.47    35857.49    487.60 o
   9  -2   1       15.84       32.23     61.14 o
  10  -2   1      355.01      339.48    179.17 o
  11  -2   1       36.61      140.11    160.29 o
  12  -2   1    21201.34    22541.22    510.33 o
  13  -2   1     1674.83     1592.02    225.70 o
  14  -2   1      171.39      206.04    228.24 o
  15  -2   1      575.69      386.09    373.55 o
  16  -2   1     1737.54     1833.03    370.88 o
  17  -2   1       22.85       67.88    158.03 o
  18  -2   1      231.39      382.79    479.92 o
  19  -2   1       32.30      205.10    571.30 o
  20  -2   1      343.10      374.00    522.72 o
 -21  -1   1     1693.03     2197.55    954.99 o
 -20  -1   1        6.42      168.16   1228.57 o
 -19  -1   1      722.22      585.97    389.82 o
 -18  -1   1      422.99      318.41    473.19 o
 -17  -1   1     3752.04     4537.09    338.92 o
 -16  -1   1        8.61       -3.65    312.64 o
 -15  -1   1       53.05      -14.55    227.40 o
 -14  -1   1     4674.87     4506.84    302.06 o
 -13  -1   1     3447.91     3477.70    188.61 o
 -12  -1   1      259.25      229.63    113.83 o
 -11  -1   1     9607.98     9621.75    211.43 o
 -10  -1   1     8146.29     7543.74    220.08 o
  -9  -1   1     1711.25     1516.78     89.08 o
  -8  -1   1     3525.90     3454.26    192.41 o
  -7  -1   1      780.46      588.25     70.61 o
  -6  -1   1       19.34       29.13     85.55 o
  -5  -1   1     9358.95     9120.92    174.29 o
  -4  -1   1    52599.06    53691.07    466.63 o
  -3  -1   1    22579.44    23078.18    215.94 o
  -2  -1   1     6337.59     6734.66    131.66 o
   2  -1   1     5734.22     6102.99    257.55 o
   3  -1   1     6570.32     6807.47    122.13 o
   4  -1   1     1638.61     1427.02     81.01 o
   5  -1   1    35887.91    36109.87    291.96 o
   6  -1   1    16997.86    16869.38    208.21 o
   7  -1   1        9.28       78.37     79.59 o
   8  -1   1      291.11      135.85    124.35 o
   9  -1   1     8863.27     8356.19    145.11 o
  10  -1   1     1929.53     1677.32    123.86 o
  11  -1   1     1683.38     1661.45    184.52 o
  12  -1   1        7.04      128.09    171.73 o
  13  -1   1     5141.91     5015.21    334.47 o
  14  -1   1      237.23      303.84    244.04 o
  15  -1   1       16.90       74.54    286.16 o
  16  -1   1       70.81      115.70    195.89 o
  17  -1   1      409.09      757.72    415.55 o
  18  -1   1       53.96      390.84    662.43 o
  19  -1   1     1432.58     1726.48    593.21 o
  20  -1   1       27.22       -5.02    110.40 o
 -21   0   1      111.18      155.12   1092.35 o
 -20   0   1     2507.19     2864.05    555.18 o
 -19   0   1       19.00       37.57    149.70 o
 -18   0   1      488.27      619.85    383.58 o
 -17   0   1       65.43      163.49    347.00 o
 -16   0   1     5007.75     5141.26    296.46 o
 -15   0   1      427.24      471.65    233.77 o
 -14   0   1       77.50       62.30    124.34 o
 -13   0   1      127.17      223.79    183.76 o
 -12   0   1     6057.28     6115.51    186.26 o
 -11   0   1      331.54      228.63    139.29 o
 -10   0   1    21742.15    21184.11    328.82 o
  -9   0   1       32.11       10.65     21.59 o
  -8   0   1    57256.09    60607.74   1552.44 o
  -7   0   1        7.30       36.54     26.88 o
  -6   0   1    21196.00    21405.25    261.24 o
  -5   0   1       32.83      118.33     46.34 o
  -4   0   1   223050.42   245336.41    784.08 o
  -3   0   1        0.84       75.76    184.73 o
  -2   0   1    29001.35    32552.56    268.91 o
   2   0   1    45497.20    47318.20    253.23 o
   3   0   1      159.47      228.19     72.41 o
   4   0   1    10252.05    10326.85    265.49 o
   5   0   1       36.81      124.49     63.64 o
   6   0   1      284.36      225.96     83.05 o
   7   0   1     2602.95     2700.36    122.04 o
   8   0   1    30982.72    31209.23    274.02 o
   9   0   1       35.40       54.94     87.85 o
  10   0   1     2361.33     2180.75    127.01 o
  11   0   1      908.09      854.92    176.74 o
  12   0   1    20628.95    21424.59    384.28 o
  13   0   1        5.06      169.16    143.06 o
  14   0   1     1171.43     1306.90    247.78 o
  15   0   1      782.03      667.74    268.22 o
  16   0   1     5858.74     5597.12    319.23 o
  17   0   1       15.02      -27.55    224.43 o
  18   0   1       84.52       -3.31     65.70 o
  19   0   1      223.63      570.49    498.34 o
  20   0   1     1960.63     2041.59    671.31 o
 -21   1   1      999.24      913.52   1017.64 o
 -20   1   1       45.78      -86.93    561.75 o
 -19   1   1     2319.68     2889.05    536.95 o
 -18   1   1      914.53      900.75    349.46 o
 -17   1   1     3717.55     3713.93    340.45 o
 -16   1   1      824.65      666.11    321.54 o
 -15   1   1     2122.26     2018.27    267.53 o
 -14   1   1      167.86      216.60    242.43 o
 -13   1   1      173.22      110.55    144.84 o
 -12   1   1      282.37      214.31    134.48 o
 -11   1   1       55.01      151.36    125.29 o
 -10   1   1     6795.50     6780.77    173.51 o
  -9   1   1      172.84       68.72    110.29 o
  -8   1   1     2955.98     2956.73    119.28 o
  -7   1   1     7123.25     7296.38    147.86 o
  -6   1   1     9401.48     9057.86    299.80 o
  -5   1   1      140.70      278.69    100.99 o
  -4   1   1    40178.76    40606.11    412.54 o
  -3   1   1     1103.50     1283.88    100.54 o
  -2   1   1      937.63     1032.60     80.94 o
   1   1   1    37433.71    37954.87    304.59 o
   2   1   1      291.27      386.20     53.90 o
   3   1   1    21039.51    21854.90    309.45 o
   4   1   1     4091.30     4083.13    113.01 o
   5   1   1    20824.54    20317.39    254.95 o
   6   1   1     2375.83     2533.30     99.98 o
   7   1   1    41270.65    40992.25    498.41 o
   8   1   1     1233.99     1235.96    104.41 o
   9   1   1    11699.19    10859.82    183.63 o
  10   1   1     3279.63     3177.27    174.47 o
  11   1   1     5181.24     5174.47    214.86 o
  12   1   1      862.16      670.25    195.12 o
  13   1   1    17106.04    17329.51    371.56 o
  14   1   1        4.04       82.81    238.13 o
  15   1   1     1856.25     1420.68    285.53 o
  16   1   1        2.90        3.33     37.53 o
  17   1   1     2075.69     2204.90    358.83 o
  18   1   1      309.54      319.56    563.04 o
  19   1   1        2.55       97.21    255.71 o
  20   1   1      149.33      147.99  84825.43 o
 -21   2   1      141.46      -98.33    681.40 o
 -20   2   1     1637.83     1929.81    845.61 o
 -19   2   1        3.02      118.34    280.30 o
 -18   2   1     1606.92     1564.14    466.83 o
 -17   2   1     1166.56     1425.48    309.28 o
 -16   2   1     2319.54     2706.81    302.14 o
 -15   2   1      266.88      274.66    181.77 o
 -14   2   1     3797.47     3330.94    229.95 o
 -13   2   1      852.93      853.43    203.81 o
 -12   2   1     4653.93     4599.34    175.00 o
 -11   2   1       67.26       19.34     31.76 o
 -10   2   1     2215.26     1907.69    128.38 o
  -9   2   1      326.82      289.58     68.92 o
  -8   2   1    16257.13    16875.89    230.54 o
  -7   2   1       42.36       -6.47     22.99 o
  -6   2   1       70.63       80.15     57.00 o
  -5   2   1      337.11      327.75     73.68 o
  -4   2   1    17185.87    17995.51    272.59 o
  -3   2   1     7106.73     7397.84    126.41 o
  -2   2   1     8621.74    10834.06    159.78 o
  -1   2   1    21502.71    25829.04    618.13 o
   0   2   1    32107.66    37238.49   1514.09 o
   1   2   1     1070.80     1252.79     74.68 o
   2   2   1       59.49      102.61     52.74 o
   3   2   1      369.41      373.65     67.01 o
   4   2   1    29938.73    30881.10    372.25 o
   5   2   1     2965.52     2863.00     92.00 o
   6   2   1    11742.36    11427.60    315.26 o
   7   2   1     1447.86     1365.23     99.48 o
   8   2   1     7873.88     8238.79    160.71 o
   9   2   1       99.36       38.58     35.46 o
  10   2   1    11341.77    11208.33    264.56 o
  11   2   1     9848.05    10203.46    267.68 o
  12   2   1       72.97       98.12    155.21 o
  13   2   1      410.55      362.53    186.35 o
  14   2   1     4437.00     4550.65    220.56 o
  15   2   1      785.12      632.20    303.87 o
  16   2   1      116.00      119.30    234.89 o
  17   2   1       54.22      136.26    451.21 o
  18   2   1     1842.91     2440.65    514.64 o
  19   2   1      774.19      839.19    679.52 o
  20   2   1      478.05      547.85    702.94 o
 -21   3   1      149.64      145.48   1163.85 o
 -20   3   1       14.00      202.03    489.31 o
 -19   3   1     2287.98     3569.66    786.19 o
 -18   3   1       29.78      324.47    425.27 o
 -17   3   1      677.86      672.45    447.45 o
 -16   3   1       10.31       45.98    231.12 o
 -15   3   1     8415.98     9679.81    489.78 o
 -14   3   1      211.03      216.17    217.09 o
 -13   3   1     1110.87      946.26    209.49 o
 -12   3   1        0.42       51.56    174.79 o
 -11   3   1     4887.28     4899.33    165.88 o
 -10   3   1        5.49      -42.01     81.37 o
  -9   3   1     3846.60     3830.38    125.19 o
  -8   3   1      253.00      193.30    105.31 o
  -7   3   1    23496.01    22964.42    356.80 o
  -6   3   1     1259.69     1151.00     91.43 o
  -5   3   1     4964.31     4555.42    227.03 o
  -4   3   1    15312.31    15958.85    224.57 o
  -3   3   1     6646.17     7194.00    156.05 o
  -2   3   1      157.92      170.10     55.75 o
  -1   3   1    12425.80    13775.59    222.66 o
   0   3   1     4530.31     4848.82     90.35 o
   1   3   1    13115.46    13163.31    196.29 o
   2   3   1      763.76      774.11     95.71 o
   3   3   1      315.30      347.96     79.79 o
   4   3   1     9082.28     8399.51    120.34 o
   5   3   1    12824.58    12400.67    258.10 o
   6   3   1     2878.55     2737.13     94.91 o
   7   3   1    12800.61    12296.63    207.74 o
   8   3   1     3788.75     3691.74    111.57 o
   9   3   1      641.24      498.83    100.34 o
  10   3   1     1259.94     1151.68    138.89 o
  11   3   1    17189.19    16150.27    325.40 o
  12   3   1    14809.36    14869.99    396.61 o
  13   3   1     1610.12     1413.50    193.40 o
  14   3   1      693.28      595.23    231.72 o
  15   3   1     1833.60     1873.47    260.60 o
  16   3   1      582.31      744.51    298.39 o
  17   3   1      527.59      559.24    476.54 o
  18   3   1       63.66     -159.69    424.01 o
  19   3   1     2049.70     2498.87    910.35 o
 -21   4   1        0.15       29.45   1267.19 o
 -20   4   1       27.71      303.28    631.23 o
 -19   4   1        3.89       38.89    573.29 o
 -18   4   1     4892.91     5564.78    674.08 o
 -17   4   1     1015.04      888.50    351.18 o
 -16   4   1       94.88       50.77    215.91 o
 -15   4   1      465.25      465.12    365.82 o
 -14   4   1     2943.62     3261.63    310.23 o
 -13   4   1      479.31      419.71    240.30 o
 -12   4   1     2250.68     2305.02    183.86 o
 -11   4   1       33.09       41.21     99.86 o
 -10   4   1     8943.16     9365.62    472.89 o
  -9   4   1     4821.43     4656.99    160.57 o
  -8   4   1     1323.63     1188.28    107.64 o
  -7   4   1      338.51      265.10     99.01 o
  -6   4   1    29100.21    29344.37    550.93 o
  -5   4   1      657.01      597.58     93.05 o
  -4   4   1    11475.98    12402.85    188.10 o
  -3   4   1     1732.73     2020.32     86.99 o
  -2   4   1    15971.09    20335.40    309.13 o
  -1   4   1     1093.93     1560.02     99.38 o
   0   4   1     6895.76     8196.13    122.18 o
   1   4   1    40159.40    42893.97    354.04 o
   2   4   1      492.05      541.92     96.24 o
   3   4   1      820.22      986.15    103.27 o
   4   4   1     8671.66     8943.38    213.37 o
   5   4   1      151.51        3.00     60.39 o
   6   4   1      249.58      270.42     87.09 o
   7   4   1     1585.63     1291.89    104.30 o
   8   4   1     7938.42     7808.30    176.80 o
   9   4   1      649.16      426.53    100.39 o
  10   4   1     4537.93     4240.27    198.87 o
  11   4   1      174.31      402.30    120.47 o
  12   4   1     6188.76     5885.50    209.64 o
  13   4   1     6522.01     6415.99    227.12 o
  14   4   1     4685.75     4703.17    241.62 o
  15   4   1       88.55       88.79    207.67 o
  16   4   1      329.02      376.02    429.23 o
  17   4   1     3029.32     3653.99    679.86 o
  18   4   1     1113.58     1378.31    726.59 o
  19   4   1      223.39      762.28   1152.52 o
 -20   5   1      112.90      253.07    346.55 o
 -19   5   1      429.31      775.45    827.73 o
 -18   5   1      231.67      275.49    887.39 o
 -17   5   1     6265.01     7149.51    639.93 o
 -16   5   1       69.46      291.88    408.94 o
 -15   5   1      808.02      892.20    346.64 o
 -14   5   1     1946.84     1333.40    312.84 o
 -13   5   1     4912.84     5511.23    285.63 o
 -12   5   1       93.96       56.82    100.11 o
 -11   5   1     9539.80    10253.75    300.21 o
 -10   5   1        8.53       19.25     77.01 o
  -9   5   1     1142.60     1094.06    136.80 o
  -8   5   1     6340.89     6536.80    330.62 o
  -7   5   1    31586.29    31984.84    397.87 o
  -6   5   1     4559.02     4668.61    148.08 o
  -5   5   1    11003.61    11624.24    199.33 o
  -4   5   1      321.04       83.84     76.67 o
  -3   5   1      372.33      311.44     74.33 o
  -2   5   1     4616.97     4706.86    133.12 o
  -1   5   1    14163.35    14539.57    297.63 o
   0   5   1       49.46      106.28     56.52 o
   1   5   1    11034.56    11330.31    271.32 o
   2   5   1     3171.68     3200.46    113.80 o
   3   5   1     2129.41     2231.93    106.17 o
   4   5   1       83.88      101.00     64.13 o
   5   5   1    32156.71    31160.00    278.69 o
   6   5   1      528.15      515.28     93.00 o
   7   5   1     5372.61     4812.48    129.23 o
   8   5   1        7.35       40.13     76.60 o
   9   5   1      238.65      181.36    124.73 o
  10   5   1      751.88      762.96    158.31 o
  11   5   1     6439.51     6312.38    206.13 o
  12   5   1       26.86       30.23     40.96 o
  13   5   1       90.03      125.33    186.93 o
  14   5   1      322.87      402.08    248.21 o
  15   5   1     2216.09     2236.32    341.58 o
  16   5   1      677.33      454.91    423.67 o
  17   5   1       16.05      -10.29     89.36 o
  18   5   1      488.88      514.69   1229.76 o
  19   5   1      648.26      822.18    901.27 o
 -20   6   1     2125.08     2021.55    644.48 o
 -19   6   1      120.16      359.49    405.89 o
 -18   6   1     4777.27     4642.71    447.47 o
 -17   6   1     1402.47     1618.87    592.10 o
 -16   6   1     2817.76     2536.05    595.22 o
 -15   6   1     4233.59     4806.65    515.33 o
 -14   6   1     3626.87     3529.44    445.36 o
 -13   6   1        3.06       50.01    164.71 o
 -12   6   1     1279.19     1341.62    242.26 o
 -11   6   1     4681.99     4839.51    309.11 o
 -10   6   1     4006.59     3851.96    176.91 o
  -9   6   1      435.81      340.61    129.78 o
  -8   6   1       52.02       57.67     94.06 o
  -7   6   1     5767.03     5814.99    169.59 o
  -6   6   1    41819.85    41238.11    528.17 o
  -5   6   1     1612.64     1512.43    156.36 o
  -4   6   1     8349.38     8830.81    224.94 o
  -3   6   1     1436.11     1374.71    103.76 o
  -2   6   1    11912.86    11631.74    399.90 o
  -1   6   1    32282.67    33881.96    501.50 o
   0   6   1    32297.88    35761.83    704.06 o
   1   6   1       27.06       94.83    119.35 o
   2   6   1    35968.85    37301.40    284.47 o
   3   6   1     4544.17     4411.98    129.69 o
   4   6   1     9640.47    10559.71    243.84 o
   5   6   1      715.75      671.14     98.13 o
   6   6   1     1989.34     1955.48    116.91 o
   7   6   1     1492.87     1170.00    107.81 o
   8   6   1     4422.09     4001.90    149.42 o
   9   6   1       56.62       41.05     87.78 o
  10   6   1      140.11      226.59    155.28 o
  11   6   1    10485.40    11383.47    274.65 o
  12   6   1     1095.70      975.31    190.14 o
  13   6   1     1381.45     1140.65    263.96 o
  14   6   1        0.31       87.45    118.35 o
  15   6   1     4910.34     5069.44    420.59 o
  16   6   1     1276.05     1071.09    510.71 o
  17   6   1     2012.78     1978.28    753.39 o
  18   6   1        4.20      369.03    704.05 o
 -20   7   1       48.15       54.07    360.12 o
 -19   7   1      135.33      466.33    681.66 o
 -18   7   1      146.17       34.59    254.32 o
 -17   7   1     4695.98     5011.99    460.27 o
 -16   7   1      159.85       79.61    476.45 o
 -15   7   1      469.46      142.54    252.09 o
 -14   7   1     1298.08     1347.24    330.08 o
 -13   7   1     5390.78     5203.13    301.54 o
 -12   7   1      589.57      376.24    191.41 o
 -11   7   1     2628.48     2590.04    226.75 o
 -10   7   1      248.34      226.44    138.21 o
  -9   7   1     5029.62     4844.17    172.90 o
  -8   7   1      453.71      348.26    132.39 o
  -7   7   1     2185.15     1866.06    132.30 o
  -6   7   1     6354.97     6313.88    183.55 o
  -5   7   1     5866.87     5466.00    209.61 o
  -4   7   1     2712.24     2372.10    118.68 o
  -3   7   1      706.99      601.81    101.89 o
  -2   7   1      866.58      868.40    102.08 o
  -1   7   1       64.53       22.34    146.03 o
   0   7   1    21564.74    21557.86    218.25 o
   1   7   1    27808.68    29162.28    624.95 o
   2   7   1     6376.58     5984.60    171.75 o
   3   7   1    12014.32    11991.15    195.91 o
   4   7   1    19143.97    17976.39    416.81 o
   5   7   1     9759.70     9940.14    190.33 o
   6   7   1     7430.34     7221.10    194.79 o
   7   7   1      609.53      458.35    130.14 o
   8   7   1     2662.74     2552.78    143.10 o
   9   7   1     6547.85     6156.82    224.22 o
  10   7   1     7332.64     7368.29    231.89 o
  11   7   1       14.46      101.46    230.63 o
  12   7   1     2095.81     2030.45    252.99 o
  13   7   1      210.01      223.00    323.00 o
  14   7   1     2361.00     2311.46    401.66 o
  15   7   1       59.13      -51.63    292.05 o
  16   7   1      715.23      406.08    492.36 o
  17   7   1     1509.85     1512.31    578.88 o
  18   7   1     3487.90     5025.04    854.86 o
 -20   8   1     2518.32     2783.09    798.90 o
 -19   8   1      529.63      473.64    589.38 o
 -18   8   1      108.05       41.51   1027.45 o
 -17   8   1       81.39       75.02    405.43 o
 -16   8   1     2796.51     3194.77    400.15 o
 -15   8   1      258.48      439.26    403.38 o
 -14   8   1       52.80      132.94    348.83 o
 -13   8   1     1805.02     1618.84    342.58 o
 -12   8   1     7597.02     7806.27    532.06 o
 -11   8   1     7941.79     7714.99    300.02 o
 -10   8   1     1011.26      818.44    162.54 o
  -9   8   1      439.36      469.77    146.98 o
  -8   8   1    13521.76    12926.34    281.15 o
  -7   8   1    12323.82    12093.01    467.80 o
  -6   8   1     3587.11     3367.63    197.04 o
  -5   8   1        5.03       27.10    178.30 o
  -4   8   1    17295.91    17380.06    244.56 o
  -3   8   1    21437.67    21865.71    270.55 o
  -2   8   1    12890.90    13530.13    303.93 o
  -1   8   1    16912.89    18556.92    679.95 o
   0   8   1      937.32     1110.66    117.17 o
   1   8   1    17879.72    18593.78    464.40 o
   2   8   1     5811.76     5744.74    175.98 o
   3   8   1     7027.82     6988.63    165.77 o
   4   8   1     1043.38      865.92    114.31 o
   5   8   1    11471.21    11115.96    207.94 o
   6   8   1     3186.65     2832.74    138.37 o
   7   8   1     7645.69     7479.36    210.94 o
   8   8   1     1856.65     1536.22    150.81 o
   9   8   1     4647.63     4896.54    215.13 o
  10   8   1     5311.57     5050.89    232.71 o
  11   8   1     5023.33     5353.93    250.62 o
  12   8   1       36.57      193.41    377.80 o
  13   8   1      197.23      118.71    389.17 o
  14   8   1     1350.56     1492.85    460.83 o
  15   8   1     2496.80     3078.62    490.03 o
  16   8   1      185.49      218.73    432.79 o
  17   8   1      126.62      277.06    408.53 o
 -19   9   1     2071.82     2480.34    605.35 o
 -18   9   1     1644.93     2010.99    596.20 o
 -17   9   1      610.89      750.20    506.56 o
 -16   9   1     1433.68      918.53    425.73 o
 -15   9   1     2020.14     1770.05    411.41 o
 -14   9   1     3197.89     3196.52    363.67 o
 -13   9   1     3392.79     3677.45    336.11 o
 -12   9   1      125.34      147.46    250.26 o
 -11   9   1     6186.28     6316.50    292.08 o
 -10   9   1     6283.88     6554.44    270.32 o
  -9   9   1     3060.89     3148.98    222.18 o
  -8   9   1     1922.41     1587.68    206.14 o
  -7   9   1     2919.52     3042.93    204.30 o
  -6   9   1    12936.66    12804.45    347.09 o
  -5   9   1      492.45      456.32    165.62 o
  -4   9   1     1048.25      988.41    121.77 o
  -3   9   1     1933.42     1777.25    129.37 o
  -2   9   1     3578.36     3081.86    146.06 o
  -1   9   1     3455.98     3091.06    148.49 o
   0   9   1     9093.38     8523.82    202.26 o
   1   9   1       39.30        6.07    112.19 o
   2   9   1       23.61      -75.06     88.91 o
   3   9   1     8069.80     7884.46    240.16 o
   4   9   1    14089.99    13248.29    236.92 o
   5   9   1       63.04       53.83    126.61 o
   6   9   1      868.44      647.66    141.66 o
   7   9   1     2348.26     2005.25    153.77 o
   8   9   1    18498.37    19464.66    579.27 o
   9   9   1     6025.69     5710.38    228.02 o
  10   9   1     2146.38     1687.44    318.11 o
  11   9   1       18.99       43.96     79.15 o
  12   9   1     4651.71     5440.75    365.44 o
  13   9   1      740.75     1000.62    444.87 o
  14   9   1     1378.68     1030.10    462.14 o
  15   9   1      370.45      574.05    403.47 o
  16   9   1     2273.38     3328.10    551.92 o
  17   9   1       33.36     -195.23    607.03 o
  18   9   1      550.66     1172.85    886.47 o
 -19  10   1      549.16      317.69    501.64 o
 -18  10   1     1265.76     1216.35    532.44 o
 -17  10   1     1925.25     1672.78    562.35 o
 -16  10   1      200.04      507.99    424.39 o
 -15  10   1       70.02      219.25    348.33 o
 -14  10   1        8.29      129.95    272.65 o
 -13  10   1     6054.53     6535.61    518.82 o
 -12  10   1     4139.34     3533.10    425.51 o
 -11  10   1      331.55      338.70    326.81 o
 -10  10   1      384.52      546.24    229.22 o
  -9  10   1     4155.18     4529.52    549.85 o
  -8  10   1     8496.93     8187.18    296.17 o
  -7  10   1     4451.84     4045.18    227.24 o
  -6  10   1      119.75       76.33    162.48 o
  -5  10   1    10928.52    11381.83    313.16 o
  -4  10   1     9111.17     8910.17    241.72 o
  -3  10   1     4461.15     4288.23    165.83 o
  -2  10   1     8156.31     8622.95    286.61 o
  -1  10   1     1647.18     1492.09    136.70 o
   0  10   1     8806.62     8961.81    329.04 o
   1  10   1     5540.04     5421.35    188.80 o
   2  10   1     4985.37     4797.38    186.13 o
   3  10   1       69.19      153.06    108.34 o
   4  10   1     3416.16     3387.34    155.35 o
   5  10   1    15227.08    14426.78    307.89 o
   6  10   1     2712.08     2188.54    153.77 o
   7  10   1     1192.36     1059.33    159.40 o
   8  10   1      573.47      326.63    191.86 o
   9  10   1     3599.25     3650.62    196.64 o
  10  10   1      421.10      444.85    297.77 o
  11  10   1      524.86      339.87    367.16 o
  12  10   1       85.26      112.37    342.83 o
  13  10   1     1593.93     1618.16    443.52 o
  14  10   1      104.81      286.07    396.39 o
  15  10   1     1496.62     1550.67    559.12 o
  16  10   1       13.30       -8.55     71.88 o
  17  10   1      991.28     1165.45    912.30 o
 -18  11   1        0.93      -29.47    217.21 o
 -17  11   1     2859.43     3048.59    545.66 o
 -16  11   1     1815.97     2196.79    501.90 o
 -15  11   1     2473.58     2740.09    424.38 o
 -14  11   1      176.61       -9.70    176.13 o
 -13  11   1        9.52     -112.03    254.34 o
 -12  11   1     2709.93     2753.55    446.02 o
 -11  11   1     7376.76     6766.14    488.70 o
 -10  11   1      155.68       23.94    629.69 o
  -9  11   1      320.43      321.72    314.72 o
  -8  11   1      952.95      871.68    235.56 o
  -7  11   1     6653.02     6387.74    282.36 o
  -6  11   1    13451.75    13056.41    355.58 o
  -5  11   1     4182.14     3526.41    419.21 o
  -4  11   1     1363.94     1334.77    149.82 o
  -3  11   1     1994.29     1806.49    189.04 o
  -2  11   1    13285.40    14145.18    450.21 o
  -1  11   1       18.93      155.73    152.27 o
   0  11   1        3.58      -52.32    136.69 o
   1  11   1     4090.85     4028.81    231.86 o
   2  11   1     9253.46     8562.39    238.89 o
   3  11   1      845.96      693.08    147.78 o
   4  11   1     2153.68     1926.83    159.81 o
   5  11   1        6.22       57.45    121.89 o
   6  11   1     6292.06     6379.68    204.95 o
   7  11   1      370.21      334.07    193.64 o
   8  11   1     1452.36     1148.13    204.88 o
   9  11   1       23.09       52.85    206.38 o
  10  11   1     5140.77     4783.96    360.70 o
  11  11   1      333.11      315.96    424.26 o
  12  11   1     1265.32     1477.15    425.67 o
  13  11   1      337.03      206.31    474.70 o
  14  11   1      528.71      569.78    515.80 o
  15  11   1      261.45      184.57    587.94 o
  16  11   1     1097.35     1593.34    650.76 o
  17  11   1        7.12       64.48    476.91 o
 -18  12   1     1554.52     1885.53    586.62 o
 -17  12   1      797.59      987.00    584.52 o
 -16  12   1      346.62      168.61    334.49 o
 -15  12   1      818.75      779.51    444.55 o
 -14  12   1     3727.29     3908.63    419.63 o
 -13  12   1     2598.99     2448.16    560.31 o
 -12  12   1      272.98      103.11    268.58 o
 -11  12   1     2400.94     1860.90    476.25 o
 -10  12   1     4876.63     4558.67    434.50 o
  -9  12   1     6533.06     6276.87    309.41 o
  -8  12   1      528.80      421.62    222.28 o
  -7  12   1      825.08      816.40    238.22 o
  -6  12   1      232.61      125.22    199.37 o
  -5  12   1    15955.08    16032.14    393.83 o
  -4  12   1     3441.07     2996.32    174.07 o
  -3  12   1      690.06      621.36    181.92 o
  -2  12   1      672.39      474.78    152.78 o
  -1  12   1    10920.62    11156.76    262.66 o
   0  12   1      588.24      511.65    205.41 o
   1  12   1       57.37      346.99    222.79 o
   2  12   1     3679.40     3214.72    451.55 o
   3  12   1     6976.78     6862.09    211.96 o
   4  12   1    10250.30     9440.47    234.91 o
   5  12   1      415.08      448.92    170.76 o
   6  12   1      100.31       73.75     92.47 o
   7  12   1     8133.71     8621.78    283.22 o
   8  12   1     3538.94     2935.53    290.39 o
   9  12   1     1618.11     1628.24    269.86 o
  10  12   1     1225.07      776.40    366.48 o
  11  12   1     5322.27     5560.44    433.66 o
  12  12   1      751.46      538.88    496.57 o
  13  12   1     4626.31     5661.39    705.48 o
  14  12   1      283.74       67.27    465.19 o
  15  12   1      248.79      523.39    662.68 o
  16  12   1       44.80     -206.25    850.81 o
 -17  13   1      197.61      319.33    732.10 o
 -16  13   1     1166.73     1382.49    561.66 o
 -15  13   1       42.42       94.37    515.29 o
 -14  13   1      850.04      946.04    410.14 o
 -13  13   1      228.72       52.84   1170.76 o
 -12  13   1     5506.51     5575.56    509.74 o
 -11  13   1     2580.11     2725.68    342.99 o
 -10  13   1        0.06     -116.02    343.48 o
  -9  13   1        7.88       41.32    102.04 o
  -8  13   1     9637.30    10435.90    374.46 o
  -7  13   1     1948.29     1767.34    275.47 o
  -6  13   1     1314.47      990.72    261.91 o
  -5  13   1      705.17      610.02    251.08 o
  -4  13   1    26878.53    27723.75    502.09 o
  -3  13   1     5091.78     4535.84    204.81 o
  -2  13   1     1490.83     1290.57    183.50 o
  -1  13   1     1572.72     1627.70    187.34 o
   0  13   1    16970.29    17430.88    426.26 o
   1  13   1       11.89       62.31    102.43 o
   2  13   1     8787.73     8756.46    339.48 o
   3  13   1     1066.54      946.34    185.16 o
   4  13   1     2506.55     2342.04    189.93 o
   5  13   1     1079.08      786.65    205.14 o
   6  13   1     8348.66     8583.86    327.18 o
   7  13   1      621.51      464.93    264.63 o
   8  13   1        6.42       70.70    260.74 o
   9  13   1      997.62      946.73    302.93 o
  10  13   1     5354.25     5648.35    424.20 o
  11  13   1        0.33     -156.68    322.58 o
  12  13   1      642.34      548.34    525.91 o
  13  13   1        0.03       12.30     97.44 o
  14  13   1     2893.17     3668.05    584.05 o
  15  13   1      340.22      351.09    549.39 o
 -17  14   1       11.65      295.15    626.76 o
 -16  14   1     1026.10      807.30    519.17 o
 -15  14   1     1717.66     2058.55    505.76 o
 -14  14   1      659.98      808.33    475.54 o
 -13  14   1      293.10       34.71   8171.63 o
 -12  14   1      643.49      487.43    537.91 o
 -11  14   1     1819.90     2027.78    347.21 o
 -10  14   1     2457.16     2521.07    353.03 o
  -9  14   1       13.85      -83.31    318.08 o
  -8  14   1      188.56      180.92    331.89 o
  -7  14   1     5901.08     5385.27    312.38 o
  -6  14   1      692.61      496.48    301.22 o
  -5  14   1     5017.73     4832.38    284.91 o
  -4  14   1      923.12      622.40    208.49 o
  -3  14   1     1322.40     1244.02    210.26 o
  -2  14   1        3.26       -3.63    135.64 o
  -1  14   1    16050.24    15599.98    421.32 o
   0  14   1     1463.81     1312.39    265.70 o
   1  14   1       52.06       68.48    224.62 o
   2  14   1      419.52      378.40    282.43 o
   3  14   1    18316.49    18545.69    590.84 o
   4  14   1       98.67       60.06     76.06 o
   5  14   1       17.88       13.85    186.90 o
   6  14   1       17.39      218.51    296.84 o
   7  14   1     7695.63     8612.99    539.47 o
   8  14   1      208.05      120.72    377.58 o
   9  14   1       23.47       18.16     41.06 o
  10  14   1        5.29       17.64    718.13 o
  11  14   1     3581.35     3753.68    498.27 o
  12  14   1        0.80      -96.70    831.47 o
  13  14   1       68.33       -3.99    438.84 o
  14  14   1      281.50      350.50    670.91 o
 -16  15   1      106.65      344.35   1259.11 o
 -15  15   1      160.21      362.69    514.67 o
 -14  15   1     2994.31     4168.77    490.58 o
 -13  15   1      294.02      206.72    975.17 o
 -12  15   1     2470.72     2031.44    616.72 o
 -11  15   1      627.61      676.80    391.29 o
 -10  15   1     1232.50     1358.92    382.40 o
  -9  15   1      920.77      776.45    385.08 o
  -8  15   1     6532.89     6357.42    344.83 o
  -7  15   1        1.26     -168.16    353.18 o
  -6  15   1     3376.84     3341.42    321.19 o
  -5  15   1      908.09     1019.72    279.00 o
  -4  15   1    14787.38    14215.16    426.26 o
  -3  15   1      515.29      538.83    230.58 o
  -2  15   1      952.77      895.43    224.11 o
  -1  15   1      738.91      444.22    314.70 o
   0  15   1     6227.24     5745.60    317.78 o
   1  15   1     3686.01     3949.96    306.54 o
   2  15   1      757.35      533.16    380.68 o
   3  15   1      594.33      473.47    251.67 o
   4  15   1     5414.34     5331.13    274.10 o
   5  15   1       15.45       -2.84    245.61 o
   6  15   1      125.85      194.23    298.86 o
   7  15   1        7.86      -42.05    360.29 o
   8  15   1     1685.28     1550.04    352.21 o
   9  15   1        5.66       68.87    335.78 o
  10  15   1       86.15      103.83    264.36 o
  11  15   1       80.22     -106.14    441.25 o
  12  15   1      919.30     1079.72    609.53 o
  13  15   1       49.43      229.90    416.89 o
 -16  16   1      295.68       25.59    188.33 o
 -15  16   1     1333.88     1739.34    609.13 o
 -14  16   1       12.17     -186.43    261.59 o
 -13  16   1     2817.25     2999.39    665.50 o
 -12  16   1      101.14      275.28    574.03 o
 -11  16   1     5082.46     6104.40    412.36 o
 -10  16   1       47.83       30.56    331.81 o
  -9  16   1     3994.91     3344.63    371.03 o
  -8  16   1      843.19      410.44    355.63 o
  -7  16   1     4023.08     3871.28    353.47 o
  -6  16   1       26.44      136.32    412.16 o
  -5  16   1       36.49      129.61    172.55 o
  -4  16   1      714.61      775.07    323.26 o
  -3  16   1     8387.62     9256.26    300.14 o
  -2  16   1      271.43      136.07    223.85 o
  -1  16   1      266.88      544.49    282.30 o
   0  16   1       88.16      126.15    323.87 o
   1  16   1     3259.53     3673.24    338.71 o
   2  16   1      219.16      312.23    240.30 o
   3  16   1     1791.65     1402.36    282.14 o
   4  16   1      348.94      186.95    281.95 o
   5  16   1     4704.53     4528.09    398.22 o
   6  16   1      552.13      375.60    440.41 o
   7  16   1     2196.46     2224.56    363.04 o
   8  16   1      184.12       66.47    361.35 o
   9  16   1     1537.64     1698.31    522.82 o
  10  16   1      276.80      394.84    440.88 o
  11  16   1     2321.50     2266.08    565.55 o
  12  16   1      248.40      601.54    851.77 o
 -15  17   1      212.66      525.51    874.98 o
 -14  17   1     2355.23     2995.49    585.52 o
 -13  17   1       46.74      309.73    925.90 o
 -12  17   1      492.69      537.83    660.54 o
 -11  17   1       10.29      172.56    223.86 o
 -10  17   1     2709.59     2526.62    432.06 o
  -9  17   1       50.85     -207.00    530.57 o
  -8  17   1       87.40        7.44     76.54 o
  -7  17   1       60.88      218.80    417.05 o
  -6  17   1     1989.48     2232.79    387.14 o
  -5  17   1        2.42     -247.90    415.00 o
  -4  17   1     1171.68     1066.49    369.39 o
  -3  17   1      302.04      266.92    366.21 o
  -2  17   1     8080.50     8872.27    530.58 o
  -1  17   1      742.49      606.08    392.96 o
   0  17   1     1352.25     1432.22    354.27 o
   1  17   1     1106.70     1045.47    366.71 o
   2  17   1     3830.15     3877.80    391.09 o
   3  17   1      168.94      343.43    364.88 o
   4  17   1     4392.90     4570.29    676.06 o
   5  17   1      576.67      630.06    498.27 o
   6  17   1     1275.44     1260.83    496.63 o
   7  17   1      750.73      748.25    411.19 o
   8  17   1     6174.73     6400.07    427.77 o
   9  17   1        0.79      175.91    784.51 o
  10  17   1      173.70      290.00    629.96 o
  11  17   1        6.12      154.69    630.73 o
  12  17   1     2330.73     3633.75   1045.81 o
 -14  18   1       15.24     -123.73    610.06 o
 -13  18   1     2767.18     3470.49    818.25 o
 -11  18   1        1.05      212.09    583.33 o
 -10  18   1      263.22      176.15    619.02 o
  -9  18   1     3491.39     4219.45    480.43 o
  -8  18   1      332.13      309.68    397.42 o
  -7  18   1       15.57       51.37    203.42 o
  -6  18   1     1089.07      903.72    458.40 o
  -5  18   1     1396.46     1579.37    550.10 o
  -4  18   1       62.05      239.35    438.99 o
  -3  18   1     2694.54     2530.40    589.42 o
  -2  18   1      256.49      424.70    444.88 o
  -1  18   1     2020.46     1877.53    402.33 o
   0  18   1        9.47       32.93    101.91 o
   1  18   1     4502.38     4900.26    486.43 o
   2  18   1       78.39      144.26    352.65 o
   3  18   1     1896.36     2214.15    443.05 o
   4  18   1      338.85      193.00    399.37 o
   5  18   1     3860.56     3653.55    501.36 o
   6  18   1      208.62       94.50    428.29 o
   7  18   1      826.00      509.39    507.99 o
   8  18   1      634.23      562.07    564.95 o
   9  18   1     2904.02     2976.01    639.93 o
  10  18   1       25.37      100.17   2752.54 o
  11  18   1        7.81      -88.00    579.89 o
 -13  19   1        5.74     -154.48    544.50 o
 -12  19   1     3665.52     4235.34    856.78 o
 -11  19   1      386.98      378.10    685.28 o
 -10  19   1     1356.89     1454.51    765.10 o
  -9  19   1      439.39      673.89    697.79 o
  -8  19   1     3455.90     3798.35    651.76 o
  -7  19   1      304.66      272.35    753.47 o
  -6  19   1     2790.57     2639.67    679.21 o
  -5  19   1       55.64       48.78   1144.93 o
  -4  19   1     2094.06     1813.52    648.68 o
  -3  19   1      398.19      537.84    598.24 o
  -2  19   1     3303.00     3252.18    671.30 o
  -1  19   1      216.65      174.06    613.34 o
   0  19   1      379.81      497.41    422.43 o
   1  19   1       31.51        5.98    189.08 o
   2  19   1     3090.50     4079.25    467.88 o
   3  19   1      235.41      125.90    588.72 o
   4  19   1       99.40      -40.21    175.13 o
   5  19   1      361.06      386.17    560.04 o
   6  19   1     1815.96     2409.79    552.41 o
   7  19   1      670.49      804.13    534.93 o
   8  19   1      527.35      449.04   1116.62 o
 -12  20   1       66.22     -122.98   1253.10 o
 -11  20   1     2230.06     2640.64    924.26 o
  -9  20   1     1281.98     1294.49    764.82 o
  -8  20   1       75.85      229.43    631.85 o
  -7  20   1      328.53      350.37    709.71 o
  -6  20   1      693.51      257.72    558.39 o
  -5  20   1     4010.37     4858.98    728.22 o
  -4  20   1      449.75      582.98    825.17 o
  -3  20   1       11.85       92.63    320.67 o
  -2  20   1       47.68     -116.52    699.82 o
  -1  20   1      446.11      129.81    687.21 o
   0  20   1       85.23      216.98    529.93 o
   1  20   1        2.45       22.77     62.43 o
   2  20   1       61.20      127.96    705.31 o
   3  20   1     2677.52     3086.75    559.80 o
   4  20   1     1055.26     1185.94    554.56 o
   5  20   1      255.44      412.39    509.02 o
   6  20   1       51.58     -201.01    694.42 o
   7  20   1      513.56      458.63    614.92 o
 -10  21   1      491.75      815.17    814.86 o
  -9  21   1      357.61      510.87    963.70 o
  -8  21   1     2689.58     3246.83    838.77 o
  -7  21   1      204.47      218.63    951.99 o
  -6  21   1       59.23      102.56   2698.46 o
  -5  21   1      181.96       51.13    349.02 o
  -4  21   1     4242.35     4209.14    765.20 o
  -3  21   1     1035.65      787.37    679.52 o
  -2  21   1       50.43      -48.26  25720.34 o
  -1  21   1      543.70       23.89    730.00 o
   0  21   1     1395.27     1041.85   1040.52 o
   1  21   1      338.67       62.95    385.97 o
   2  21   1      841.65     1028.86    601.47 o
   3  21   1       68.44      107.26    918.77 o
   4  21   1       89.57      107.71    259.06 o
   5  21   1      182.50      170.97    419.97 o
   6  21   1     1229.61     1382.18    975.43 o
  -7  22   1     1060.74     1245.58    976.65 o
  -6  22   1     1319.89     1311.69   1011.96 o
  -5  22   1      635.34      918.96    942.20 o
  -4  22   1        3.29      222.72   1008.82 o
  -3  22   1     1114.44     1228.48    851.18 o
  -2  22   1      568.92      428.65    932.32 o
  -1  22   1     1538.68     1515.03    952.28 o
   0  22   1       78.38     -129.22   1630.66 o
   1  22   1      531.55      553.70   1092.39 o
   2  22   1      768.25      764.03    656.65 o
   3  22   1      687.66      726.68    920.32 o
  -3 -23   2      139.52      200.85    861.55 o
  -2 -23   2     1621.83     2349.04   1019.20 o
  -6 -22   2        9.13     -130.90    737.51 o
  -5 -22   2      128.78      214.90    487.48 o
  -4 -22   2      221.96      136.69    389.91 o
  -3 -22   2      235.80      248.57    441.70 o
  -2 -22   2      119.95      249.96    525.72 o
  -1 -22   2      914.16      837.24    627.60 o
   0 -22   2      860.19      359.51    876.91 o
   1 -22   2      557.62      435.26    797.38 o
   2 -22   2      200.50      -12.70    196.41 o
   3 -22   2      814.93     1556.26    822.00 o
   4 -22   2     1026.18     1046.85    821.34 o
   5 -22   2     1075.68      858.58    788.74 o
   7 -22   2      660.45      814.90    888.21 o
   8 -22   2       60.32     -159.22    666.96 o
  -7 -21   2      911.39     1110.50    740.94 o
  -6 -21   2      161.38      123.71    674.75 o
  -5 -21   2      291.80      228.57    489.79 o
  -4 -21   2     2175.40     2377.95    624.02 o
  -3 -21   2      450.52      611.67    671.65 o
  -2 -21   2     1965.27     1721.10    486.95 o
  -1 -21   2      116.90       46.15    673.07 o
   0 -21   2      282.70       31.85    207.64 o
   1 -21   2     1097.44     1479.54    725.10 o
   2 -21   2     3838.18     4400.50    751.43 o
   3 -21   2     1072.25     1265.50    779.08 o
   4 -21   2      145.90      214.47    348.14 o
   5 -21   2      491.84      562.38   1002.96 o
   7 -21   2      134.58      147.34    814.39 o
   8 -21   2       37.18     -151.62    431.48 o
   9 -21   2      344.63      525.27    679.20 o
  10 -21   2     2312.92     3106.09    899.06 o
  -8 -20   2       18.13      191.41    640.47 o
  -7 -20   2      271.85       75.12    525.33 o
  -6 -20   2      153.87      299.74    460.19 o
  -5 -20   2     1151.55     1073.12    542.35 o
  -4 -20   2      114.90      126.80    498.03 o
  -3 -20   2      961.25      894.95    409.75 o
  -2 -20   2      356.63      492.15    389.96 o
  -1 -20   2     2294.15     3281.99    814.32 o
   0 -20   2        8.26       52.88    250.14 o
   1 -20   2      881.55     1899.94    673.45 o
   2 -20   2      193.54      244.39    887.39 o
   3 -20   2     3079.43     2796.63    659.47 o
   4 -20   2      686.70      431.12    796.41 o
   5 -20   2      224.44      329.80   1170.33 o
   6 -20   2      122.17        9.39     37.28 o
   7 -20   2     3237.76     3971.39    680.03 o
   8 -20   2      464.98      422.61   1174.78 o
   9 -20   2     1278.21     1551.75    839.17 o
  10 -20   2       89.16       -5.48    184.26 o
 -10 -19   2       37.04      187.90    662.28 o
  -9 -19   2      245.52      293.57    818.52 o
  -8 -19   2     3293.60     3797.67    587.93 o
  -7 -19   2       47.15       80.19    536.90 o
  -6 -19   2      254.42      141.28    292.45 o
  -5 -19   2      667.19      591.35    529.28 o
  -4 -19   2     5812.21     6626.21    383.34 o
  -3 -19   2      282.60      322.74    377.87 o
  -2 -19   2       27.89       49.98    434.86 o
  -1 -19   2      163.76      192.88    353.24 o
   0 -19   2     4264.70     4070.67    446.26 o
   1 -19   2      274.65      430.88    415.20 o
   2 -19   2      702.84      380.58    493.42 o
   3 -19   2      115.65      324.34    812.93 o
   4 -19   2     3698.46     4261.75    606.70 o
   5 -19   2      116.55      180.50    486.92 o
   6 -19   2     1000.56     1203.14    685.67 o
   8 -19   2     3576.15     3775.01    631.15 o
   9 -19   2      139.53      218.06    524.43 o
  10 -19   2     2017.15     2077.57    522.23 o
  11 -19   2      122.41      261.22    528.17 o
  12 -19   2     2418.05     2301.14    631.62 o
  13 -19   2       24.06      530.38    970.50 o
 -11 -18   2     2562.11     2471.91    906.10 o
 -10 -18   2       12.40     -175.55    644.38 o
  -9 -18   2       72.38      243.10    898.84 o
  -8 -18   2       82.86       23.54    280.04 o
  -7 -18   2     5625.43     6041.99    497.77 o
  -6 -18   2       36.81     -107.47    531.52 o
  -5 -18   2      364.95      470.38    326.80 o
  -4 -18   2     1604.21     1536.01    359.56 o
  -3 -18   2     2921.87     3242.06    343.47 o
  -2 -18   2      452.35      488.94    441.28 o
  -1 -18   2     2566.76     2477.07    403.07 o
   0 -18   2       83.23       24.67    121.43 o
   1 -18   2     2995.40     3443.71    389.23 o
   2 -18   2       13.77      148.82    488.54 o
   3 -18   2     3765.47     3463.08    607.57 o
   4 -18   2       70.16      440.69    500.68 o
   5 -18   2     2737.63     2178.38    570.46 o
   6 -18   2      621.07      559.81    576.02 o
   8 -18   2      203.10      139.02    318.61 o
   9 -18   2     1220.57     1203.71    361.28 o
  10 -18   2      121.80       66.41    162.88 o
  11 -18   2     2768.72     3247.36    537.15 o
  12 -18   2       22.53       11.32    106.85 o
  13 -18   2        5.28      127.07    847.69 o
  14 -18   2       40.38      -12.71    150.68 o
 -13 -17   2       66.77      268.69   1006.71 o
 -12 -17   2       29.13      317.01    561.47 o
 -11 -17   2        5.48      176.84    363.06 o
 -10 -17   2     2987.64     3299.88    739.49 o
  -9 -17   2       65.85       -3.54     81.06 o
  -8 -17   2     1660.74     1231.42    492.06 o
  -7 -17   2      438.93      282.84    381.07 o
  -6 -17   2     4457.49     4812.11    337.16 o
  -5 -17   2      604.69      643.74    312.50 o
  -4 -17   2     1537.90     1702.39    312.43 o
  -3 -17   2        7.06      162.11    375.77 o
  -2 -17   2     2951.85     2680.22    368.22 o
  -1 -17   2      467.95      232.18    315.93 o
   0 -17   2     2073.87     2270.29    352.91 o
   1 -17   2     1356.70     1329.54    346.33 o
   2 -17   2     1001.91      985.55    342.82 o
   3 -17   2      547.79      442.85    478.81 o
   4 -17   2     1466.91     1296.83    576.95 o
   5 -17   2      109.38      169.62    394.88 o
   6 -17   2      147.07      -30.61    203.62 o
   7 -17   2      134.62      -21.06    164.55 o
   8 -17   2     3057.36     3541.96    384.20 o
   9 -17   2      106.06       63.38    633.66 o
  10 -17   2      175.20      438.41    367.38 o
  11 -17   2       52.65      349.62    655.59 o
  12 -17   2     1132.73     1025.43    529.43 o
  13 -17   2      150.83      138.25    471.85 o
  14 -17   2     1383.44     1574.68    556.03 o
  15 -17   2      164.54      396.38    585.09 o
 -13 -16   2     3002.57     2695.48    655.76 o
 -12 -16   2      197.72      363.53    514.72 o
 -11 -16   2     1095.63     1290.60    522.00 o
 -10 -16   2       29.39      244.63    487.48 o
  -9 -16   2     1761.34     1875.17    466.55 o
  -8 -16   2        0.76       70.30    136.28 o
  -7 -16   2     3078.28     3443.34    317.30 o
  -6 -16   2      336.01      328.91    301.71 o
  -5 -16   2     3254.10     3232.63    284.74 o
  -4 -16   2     1203.91     1145.46    291.66 o
  -3 -16   2     6189.95     6538.20    324.86 o
  -2 -16   2      995.19      782.57    309.75 o
  -1 -16   2      441.51     1160.90    322.94 o
   0 -16   2      315.42      324.89    340.86 o
   1 -16   2    14360.30    14568.27    445.18 o
   2 -16   2       49.85      133.56    275.94 o
   3 -16   2      468.05     1017.13    462.80 o
   4 -16   2        2.75      172.49    254.87 o
   5 -16   2     8792.34     9628.49    592.80 o
   6 -16   2      401.09      306.36    293.62 o
   7 -16   2     1255.31     1098.35    497.10 o
   8 -16   2      233.66      307.02    330.66 o
   9 -16   2     4829.11     5150.00    384.20 o
  10 -16   2       35.34      -50.41    354.58 o
  11 -16   2      847.42     1244.05    354.64 o
  12 -16   2       93.87      116.17    330.25 o
  13 -16   2     2861.33     3044.37    559.29 o
  14 -16   2      663.86      780.14    632.74 o
  15 -16   2     1989.04     2193.76    648.50 o
 -15 -15   2      106.94        7.28     66.07 o
 -14 -15   2      905.00      950.44    590.96 o
 -13 -15   2       22.31      201.58    460.03 o
 -12 -15   2     1124.70      984.79    563.22 o
 -11 -15   2       54.29      226.06    504.50 o
 -10 -15   2     3422.15     3558.11    463.79 o
  -9 -15   2       81.76      150.22    310.14 o
  -8 -15   2     4297.67     4128.12    266.72 o
  -7 -15   2       49.46       10.37     40.94 o
  -6 -15   2     6964.25     7594.81    307.49 o
  -5 -15   2      716.68      528.45    289.01 o
  -4 -15   2     6482.96     6172.91    276.08 o
  -3 -15   2      105.39      146.06    158.43 o
  -2 -15   2    14615.22    15418.84    451.38 o
  -1 -15   2      109.30      167.42    201.87 o
   0 -15   2      311.08      126.07    195.20 o
   1 -15   2      904.83      963.47    274.51 o
   2 -15   2     6587.87     6776.49    247.33 o
   3 -15   2       20.15      119.06    205.96 o
   4 -15   2     1063.91      944.09    276.89 o
   5 -15   2      251.61      466.69    251.65 o
   6 -15   2     7602.26     8023.12    354.84 o
   7 -15   2      806.64      474.09    385.55 o
   8 -15   2     1366.39     1608.35    330.45 o
   9 -15   2      206.10      163.34    666.81 o
  10 -15   2     2436.97     2126.79    301.11 o
  11 -15   2     1152.38      972.72    337.23 o
  12 -15   2     3575.13     3728.85    433.84 o
  13 -15   2      174.39       -5.95    408.93 o
  14 -15   2       66.51      202.79    560.85 o
  15 -15   2      608.47      610.30    533.96 o
  16 -15   2     1991.34     3117.85    638.95 o
 -16 -14   2      404.72      -31.67    133.45 o
 -15 -14   2      950.69     1143.45    617.78 o
 -14 -14   2      142.34      434.21    469.02 o
 -13 -14   2     2540.83     2466.25    529.39 o
 -12 -14   2       37.17     -140.39    385.49 o
 -11 -14   2      963.47      929.28    480.84 o
 -10 -14   2       57.67       84.89    207.95 o
  -9 -14   2     3863.05     3826.28    257.34 o
  -8 -14   2      605.62      595.64    245.85 o
  -7 -14   2        2.35       95.23    113.11 o
  -6 -14   2      103.11        5.83     50.30 o
  -5 -14   2     6411.28     6108.37    263.52 o
  -4 -14   2      260.87      124.58    330.29 o
  -3 -14   2      713.16      722.90    221.15 o
  -2 -14   2      958.22     1139.39    315.45 o
  -1 -14   2    26980.29    27911.08    544.82 o
   0 -14   2     3997.29     4322.45    276.25 o
   1 -14   2     1855.67     1813.31    201.35 o
   2 -14   2       35.45      126.89    136.52 o
   3 -14   2    13026.58    12409.41    366.61 o
   4 -14   2     7283.04     7489.89    375.78 o
   5 -14   2      755.08      660.05    283.88 o
   6 -14   2      735.16      806.94    256.97 o
   7 -14   2     5903.66     6375.79    447.97 o
   8 -14   2     2550.38     2331.07    298.51 o
   9 -14   2     2724.08     2557.48    317.26 o
  10 -14   2     1698.38     1422.41    275.29 o
  11 -14   2      312.19      224.21    237.37 o
  12 -14   2     1401.64     1213.12    380.49 o
  13 -14   2     2412.03     2702.34    417.51 o
  14 -14   2      290.87      110.55   1585.83 o
  15 -14   2      113.18      253.84    363.55 o
  16 -14   2      407.23      220.62    606.34 o
 -16 -13   2     2900.27     3251.00    645.39 o
 -15 -13   2      170.42     -222.50    939.62 o
 -14 -13   2      452.63      304.31    783.59 o
 -13 -13   2      411.49      446.63    549.61 o
 -12 -13   2     8455.19     8924.04    706.41 o
 -11 -13   2        0.85        5.14    104.90 o
 -10 -13   2      164.48       39.60     90.12 o
  -9 -13   2       85.76      180.39    184.96 o
  -8 -13   2     4520.06     4701.37    289.96 o
  -7 -13   2      378.82      305.81    215.09 o
  -6 -13   2     1276.06     1286.55    206.56 o
  -5 -13   2       21.77       -7.63    373.38 o
  -4 -13   2     2335.88     2297.74    281.20 o
  -3 -13   2     1054.31     1190.95    209.07 o
  -2 -13   2     6487.18     5904.26    288.61 o
  -1 -13   2     1983.76     1573.27    238.27 o
   0 -13   2     4259.36     4274.24    191.89 o
   1 -13   2     2001.09     1888.64    176.85 o
   2 -13   2     6978.84     6728.51    221.65 o
   3 -13   2     2010.43     1785.09    228.99 o
   4 -13   2    13278.72    12984.08    364.98 o
   5 -13   2      860.26      651.44    235.71 o
   6 -13   2     9509.52     9376.26    343.80 o
   7 -13   2      281.11      432.96    480.96 o
   8 -13   2     1604.46     1333.81    297.24 o
   9 -13   2       98.96      224.54    281.15 o
  10 -13   2     7059.79     7557.77    295.52 o
  11 -13   2       10.59      -34.05    143.39 o
  12 -13   2        0.26       15.54    312.58 o
  13 -13   2      222.50       92.35    265.86 o
  14 -13   2     4576.39     4584.86    471.93 o
  15 -13   2      520.45      519.28    513.45 o
  16 -13   2       17.13        1.47    123.91 o
  17 -13   2       41.10       94.42    396.89 o
 -17 -12   2      145.65     -134.99    649.74 o
 -16 -12   2        4.13     -157.84    566.65 o
 -15 -12   2     4220.01     4984.24    544.61 o
 -14 -12   2       72.38      -30.28    293.16 o
 -13 -12   2     2674.11     3169.04    552.22 o
 -12 -12   2      433.56      308.44    296.69 o
 -11 -12   2     3725.00     3733.96    295.27 o
 -10 -12   2       27.30       97.81    302.70 o
  -9 -12   2     1525.17     1521.11    212.53 o
  -8 -12   2     1136.71      994.62    196.56 o
  -7 -12   2     4091.87     4133.87    194.14 o
  -6 -12   2       45.99       90.06    129.95 o
  -5 -12   2     2370.94     2422.28    170.12 o
  -4 -12   2        4.16       54.34     89.53 o
  -3 -12   2     1109.72     1288.09    188.99 o
  -2 -12   2      521.91      487.99    211.03 o
  -1 -12   2     4854.73     4578.46    251.25 o
   0 -12   2      646.63      577.18    153.16 o
   1 -12   2     4434.94     4186.83    178.44 o
   2 -12   2     9114.66     8679.17    227.81 o
   3 -12   2    12960.18    13031.02    337.39 o
   4 -12   2      255.18      180.13    186.50 o
   5 -12   2      584.55      444.95    218.26 o
   6 -12   2      379.62      283.25    227.52 o
   7 -12   2     5325.61     5353.38    285.25 o
   8 -12   2     2545.76     2408.98    252.57 o
   9 -12   2       56.92       39.89    150.91 o
  10 -12   2      737.96      427.50    242.62 o
  11 -12   2     1396.63     1120.78    319.45 o
  12 -12   2     1636.17     1655.55    367.59 o
  13 -12   2      178.04      314.55    386.66 o
  14 -12   2      622.94      306.72    414.91 o
  15 -12   2      490.23      573.57    562.16 o
  16 -12   2     3072.33     3818.21    522.82 o
  17 -12   2      806.04     1271.23    600.00 o
 -18 -11   2     1080.68      736.67    965.24 o
 -17 -11   2        7.25       -1.56    396.71 o
 -16 -11   2      242.55      160.09    715.75 o
 -15 -11   2       45.66      143.35    488.05 o
 -14 -11   2     2898.32     3166.79    484.65 o
 -13 -11   2      418.30      338.92    402.05 o
 -12 -11   2      979.00     1142.92    294.11 o
 -11 -11   2      603.24      420.98    232.11 o
 -10 -11   2     8968.85     8694.23    304.05 o
  -9 -11   2     2733.84     2476.89    199.05 o
  -8 -11   2     6160.34     6374.39    213.99 o
  -7 -11   2       73.66       90.88    166.32 o
  -6 -11   2     1130.28     1014.33    165.16 o
  -5 -11   2      100.58       59.12    133.93 o
  -4 -11   2    20667.38    21226.34    307.52 o
  -3 -11   2      299.75      360.23    153.96 o
  -2 -11   2      178.94      215.53    184.96 o
  -1 -11   2      359.81      374.15    137.41 o
   0 -11   2     4008.58     3662.61    209.35 o
   1 -11   2       47.02       64.19    120.43 o
   2 -11   2      459.62      350.65    148.98 o
   3 -11   2      926.75      878.00    180.96 o
   4 -11   2     2931.20     2726.39    197.65 o
   5 -11   2      358.05      419.97    173.64 o
   6 -11   2      304.39      114.16    267.86 o
   7 -11   2      493.37      247.00    208.09 o
   8 -11   2     8502.64     8220.61    486.38 o
   9 -11   2     6583.10     6973.40    310.84 o
  10 -11   2     8701.86     9076.76    295.18 o
  11 -11   2     1203.18     1131.85    325.39 o
  12 -11   2     2421.48     2364.57    363.07 o
  13 -11   2     2639.03     3405.40    395.77 o
  14 -11   2     1777.78     2003.57    426.08 o
  15 -11   2      216.52      333.48    659.47 o
  16 -11   2       61.91     -187.58    554.93 o
  17 -11   2      145.43      -63.80    408.54 o
  18 -11   2     1272.60     1081.83    710.02 o
 -18 -10   2        3.84       -1.28    133.63 o
 -17 -10   2     1687.10     2241.07    578.95 o
 -16 -10   2      481.96      590.16    516.88 o
 -15 -10   2     3521.26     3564.06    488.07 o
 -14 -10   2       69.59      -54.33    298.53 o
 -13 -10   2     2584.27     2682.92    325.43 o
 -12 -10   2     1938.80     1470.54    367.77 o
 -11 -10   2    13597.32    15103.05    449.90 o
 -10 -10   2     1094.00     1051.51    215.70 o
  -9 -10   2     3442.53     3298.49    180.34 o
  -8 -10   2      404.30      276.90    118.38 o
  -7 -10   2     5931.65     5343.56    184.10 o
  -6 -10   2      552.89      456.65    155.98 o
  -5 -10   2     2350.12     2517.42    151.69 o
  -4 -10   2      253.52      356.38    129.59 o
  -3 -10   2     8894.67     8302.20    228.85 o
  -2 -10   2     6000.21     5732.59    246.36 o
  -1 -10   2     7042.37     6578.52    181.54 o
   0 -10   2     2961.64     2575.11    136.55 o
   1 -10   2     9213.60     8560.60    202.73 o
   2 -10   2     8085.85     7494.89    327.96 o
   3 -10   2      254.21      425.41    139.38 o
   4 -10   2      239.64      234.19    160.57 o
   5 -10   2    14514.23    14498.18    343.95 o
   6 -10   2     2511.20     2021.06    283.28 o
   7 -10   2     8179.59     8121.88    294.09 o
   8 -10   2      165.16      286.48    259.56 o
   9 -10   2     2228.98     2052.57    191.10 o
  10 -10   2     7238.88     7197.35    252.51 o
  11 -10   2     3554.65     3473.25    310.51 o
  12 -10   2       34.53      125.84    205.92 o
  13 -10   2       39.58       81.90    233.10 o
  14 -10   2     1612.21     1331.37    414.54 o
  15 -10   2     2827.75     2641.47    556.82 o
  16 -10   2     1034.88     1601.97    516.21 o
  17 -10   2       21.67       38.65    281.80 o
  18 -10   2      851.68      584.64    618.92 o
 -18  -9   2     1438.49     1546.06    922.48 o
 -17  -9   2      134.87      102.60    790.59 o
 -16  -9   2     2400.10     2622.15    612.56 o
 -15  -9   2     1135.27     1250.91    341.96 o
 -14  -9   2     4518.34     4391.00    321.47 o
 -13  -9   2      822.99      657.46    278.17 o
 -12  -9   2     3032.14     2489.06    277.40 o
 -11  -9   2      610.95      500.89    225.81 o
 -10  -9   2    19613.03    20424.50    565.52 o
  -9  -9   2       17.41      116.48    216.03 o
  -8  -9   2     1105.03      956.24    153.44 o
  -7  -9   2      120.56       59.67     52.56 o
  -6  -9   2    34053.12    34604.64    738.55 o
  -5  -9   2      947.89     1026.85    123.87 o
  -4  -9   2    12262.41    12219.63    220.91 o
  -3  -9   2     2146.13     1836.25    124.18 o
  -2  -9   2    42821.53    43229.15    978.40 o
  -1  -9   2     7684.88     8078.94    193.26 o
   0  -9   2     9450.10     9404.72    195.23 o
   1  -9   2       20.86       24.24     58.27 o
   2  -9   2    15914.25    15541.49    316.85 o
   3  -9   2    15343.72    15466.55    596.13 o
   4  -9   2     1332.38     1035.41    155.19 o
   5  -9   2     1922.54     1811.73    176.20 o
   6  -9   2     4243.68     3699.09    237.78 o
   7  -9   2     3037.53     3292.82    214.92 o
   8  -9   2     8326.96     8317.07    388.27 o
   9  -9   2     1740.97     1797.54    228.54 o
  10  -9   2     3820.76     3404.58    235.94 o
  11  -9   2     5610.51     6016.04    458.84 o
  12  -9   2     3486.05     3729.59    491.10 o
  13  -9   2      464.03      767.20    536.76 o
  14  -9   2        0.07       58.93    730.77 o
  15  -9   2     1502.08     1186.59    626.00 o
  16  -9   2       72.28      152.60    236.23 o
  17  -9   2     2115.53     2040.68    553.02 o
  18  -9   2        4.40       20.66    220.41 o
 -19  -8   2      427.95      477.57    944.63 o
 -18  -8   2      694.43      758.64    911.54 o
 -17  -8   2     2303.52     3117.93    545.20 o
 -16  -8   2      534.05      405.05    371.42 o
 -15  -8   2       62.67       -3.30     57.93 o
 -14  -8   2      274.21      224.11    325.51 o
 -13  -8   2     4863.53     5682.73    274.88 o
 -12  -8   2     1593.19     1781.55    256.03 o
 -11  -8   2     1043.67      910.61    292.04 o
 -10  -8   2     1275.00     1152.57    178.30 o
  -9  -8   2     5310.03     5376.99    176.04 o
  -8  -8   2     2511.44     2331.45    143.37 o
  -7  -8   2     2038.83     2034.75    133.90 o
  -6  -8   2     8864.35     9960.22    198.84 o
  -5  -8   2     2791.83     2615.46    139.84 o
  -4  -8   2    31491.89    32741.51    576.97 o
  -3  -8   2    12420.48    12817.68    239.61 o
  -2  -8   2      773.35      897.71    153.26 o
  -1  -8   2     8948.62     9383.45    260.57 o
   0  -8   2    94031.09   101102.37    864.15 o
   1  -8   2     9206.47     9603.51    396.23 o
   2  -8   2     6271.06     6549.80    244.92 o
   3  -8   2     6042.40     6246.54    213.01 o
   4  -8   2    26085.76    28165.98   1032.65 o
   5  -8   2     4902.68     4921.08    298.88 o
   6  -8   2    26103.62    28767.54    604.06 o
   7  -8   2      322.99      106.66    197.78 o
   8  -8   2      601.46      501.09    156.62 o
   9  -8   2     1499.04     1260.72    191.32 o
  10  -8   2    11505.47    13125.65    354.04 o
  11  -8   2     1112.61     1081.49    422.91 o
  12  -8   2     1902.40     1217.80    474.98 o
  13  -8   2     1001.66     1034.57    494.80 o
  14  -8   2     5073.40     4602.80    564.44 o
  15  -8   2        2.01      180.13    565.35 o
  16  -8   2       18.80      303.64    786.68 o
  17  -8   2      414.27      526.15    705.60 o
  18  -8   2     1932.47     2327.46    830.53 o
  19  -8   2      811.32      919.58    692.09 o
 -19  -7   2      137.63      243.99    981.56 o
 -18  -7   2      258.06      404.18    838.08 o
 -17  -7   2     1484.91     1341.79    476.14 o
 -16  -7   2     1437.78     1908.11    362.34 o
 -15  -7   2      171.26      426.45    311.86 o
 -14  -7   2     1602.35     1309.88    279.93 o
 -13  -7   2      570.43      446.40    263.48 o
 -12  -7   2     4026.76     4190.70    236.49 o
 -11  -7   2     3581.08     3416.71    212.05 o
 -10  -7   2     9795.64     9726.62    278.20 o
  -9  -7   2     3039.02     2806.66    123.63 o
  -8  -7   2     6745.94     6532.65    146.89 o
  -7  -7   2     1807.16     1601.96    121.34 o
  -6  -7   2     3374.02     2821.78    173.00 o
  -5  -7   2      740.92      814.02    110.09 o
  -4  -7   2     1943.79     1971.84    119.05 o
  -3  -7   2    21820.63    21431.11    245.09 o
  -2  -7   2     1405.55     1182.29    151.48 o
  -1  -7   2      377.51      396.54     88.79 o
   0  -7   2       34.92       -6.40     27.73 o
   1  -7   2     3485.91     3444.91    128.20 o
   2  -7   2      781.51      695.95    133.06 o
   3  -7   2    11111.05    11501.45    294.25 o
   4  -7   2       18.19       56.36    528.56 o
   5  -7   2       21.91      -99.59    168.33 o
   6  -7   2     2329.63     1799.83    219.10 o
   7  -7   2     6082.38     5992.58    229.72 o
   8  -7   2     1370.27     1150.34    182.99 o
   9  -7   2      983.15      749.63    201.40 o
  10  -7   2     5932.41     6495.38    260.85 o
  11  -7   2     9191.66     9596.48    493.82 o
  12  -7   2      229.68      266.29    269.36 o
  13  -7   2      230.88      638.75    383.54 o
  14  -7   2     1863.62     1645.46    470.45 o
  15  -7   2     1646.91     1748.72    389.55 o
  16  -7   2      277.08      109.42    924.02 o
  17  -7   2      730.43     1030.14    678.06 o
  18  -7   2      341.25      290.46    660.15 o
  19  -7   2     1284.29     1028.56    803.66 o
 -19  -6   2     2615.61     2612.60    851.46 o
 -18  -6   2     1175.53     1500.25    520.38 o
 -17  -6   2      101.91      114.70    265.80 o
 -16  -6   2      574.82       92.78    182.72 o
 -15  -6   2     1296.95     1231.21    299.57 o
 -14  -6   2     2859.60     3019.03    267.72 o
 -13  -6   2     1524.77     1476.40    246.38 o
 -12  -6   2      601.29      615.92    236.12 o
 -11  -6   2      878.37      762.39    174.86 o
 -10  -6   2     9558.33     9284.97    257.00 o
  -9  -6   2      403.76      374.60    104.04 o
  -8  -6   2     1751.34     1654.58    103.64 o
  -7  -6   2        4.23        1.12     35.00 o
  -6  -6   2     2241.36     1678.02     86.69 o
  -5  -6   2    28165.57    29364.21    276.18 o
  -4  -6   2     4265.39     4305.02    133.22 o
  -3  -6   2     2477.66     3191.70    122.87 o
  -2  -6   2    58671.90    63188.53    414.17 o
  -1  -6   2    23892.86    24679.36    336.35 o
   0  -6   2    37170.18    39858.36    805.42 o
   1  -6   2     1883.50     2412.49    119.54 o
   2  -6   2       35.50      363.73    104.14 o
   3  -6   2       42.23     -139.01    180.24 o
   4  -6   2    32319.79    34303.39    564.24 o
   5  -6   2     3429.54     3216.78    233.00 o
   6  -6   2      385.77      403.35    163.33 o
   7  -6   2     4476.34     4499.66    199.31 o
   8  -6   2    23220.33    24221.15   1015.77 o
   9  -6   2      130.77      150.05    101.11 o
  10  -6   2      279.43      165.28    226.47 o
  11  -6   2      458.81      274.17    277.96 o
  12  -6   2    12897.50    14338.03    619.32 o
  13  -6   2       90.46       63.21    329.39 o
  14  -6   2      238.51      407.94    660.82 o
  15  -6   2     2400.61     1815.66    386.98 o
  16  -6   2      847.40      939.32    446.56 o
  17  -6   2      666.75      664.66    680.28 o
  18  -6   2      998.29     1387.11    725.38 o
  19  -6   2       31.07      134.03    357.40 o
 -20  -5   2      491.72      207.31   1176.02 o
 -19  -5   2       32.79       10.51     60.26 o
 -18  -5   2     1339.47     1640.48    523.18 o
 -17  -5   2     2325.10     3085.80    457.56 o
 -16  -5   2     1861.34     2066.22    399.11 o
 -15  -5   2      233.52      313.66    390.93 o
 -14  -5   2      289.31      363.54    206.13 o
 -13  -5   2     5011.13     5368.76    206.00 o
 -12  -5   2     6409.57     6289.15    202.66 o
 -11  -5   2     1525.87     1321.92    158.48 o
 -10  -5   2      337.45      264.48    149.68 o
  -9  -5   2     5895.52     5715.03    144.32 o
  -8  -5   2    13310.83    13018.88    173.22 o
  -7  -5   2     2482.39     2332.25     96.65 o
  -6  -5   2     6490.56     6613.88    123.57 o
  -5  -5   2      163.32      181.85     94.37 o
  -4  -5   2    13081.00    12301.00    177.29 o
  -3  -5   2    14172.27    14369.22    186.33 o
  -2  -5   2     5099.28     5000.20    159.58 o
  -1  -5   2     2773.11     2512.27    101.14 o
   0  -5   2    48647.23    48502.07    731.39 o
   1  -5   2    49220.04    49779.88   1029.86 o
   2  -5   2     1327.85     1131.20    236.19 o
   4  -5   2     1830.28     1468.02    195.33 o
   5  -5   2     2112.29     2418.71    159.60 o
   6  -5   2       31.19      149.67    102.18 o
   7  -5   2     2428.96     2532.44    120.36 o
   8  -5   2      265.72      198.81    101.48 o
   9  -5   2    10040.80    10168.21    204.39 o
  10  -5   2      386.91      370.35    200.94 o
  11  -5   2     9987.83    11273.50    535.16 o
  12  -5   2     1405.63     1094.14    423.00 o
  13  -5   2     1344.03     1460.55    485.80 o
  14  -5   2      219.93      290.45    293.45 o
  15  -5   2     6811.28     7283.98    378.40 o
  16  -5   2     1151.81      967.36    384.58 o
  17  -5   2      882.00      807.58    451.58 o
  18  -5   2      172.43       85.92    246.57 o
  19  -5   2     4167.75     4823.15    865.86 o
 -20  -4   2     2689.09     3505.99    596.33 o
 -19  -4   2      480.77      439.12    680.53 o
 -18  -4   2      224.31      464.92    483.21 o
 -17  -4   2      314.31      411.40    419.55 o
 -16  -4   2      945.16     1001.01    393.90 o
 -15  -4   2      259.37      386.05    250.42 o
 -14  -4   2     1050.57      899.28    204.54 o
 -13  -4   2      320.14      285.23    219.95 o
 -12  -4   2     3009.51     2664.53    167.84 o
 -11  -4   2      433.59      323.33    143.03 o
 -10  -4   2    16583.47    16228.91    342.61 o
  -9  -4   2     1276.80     1306.60     85.31 o
  -8  -4   2      375.63      364.30     75.44 o
  -7  -4   2     8699.15     8542.23    176.29 o
  -6  -4   2    39841.50    39149.59    472.56 o
  -5  -4   2    13629.27    14065.69    171.63 o
  -4  -4   2     1881.73     2163.69     84.96 o
  -3  -4   2    13683.14    16351.55    235.23 o
  -2  -4   2   236637.45   254384.69   2119.53 o
  -1  -4   2     8981.91    10420.46    204.05 o
   0  -4   2    12924.68    15209.06    302.10 o
   1  -4   2      230.75      506.07    207.99 o
   2  -4   2    20067.76    22916.24    399.43 o
   3  -4   2     8911.87     9254.94    286.52 o
   4  -4   2     3572.28     3932.76    253.10 o
   5  -4   2        5.06       47.42     44.98 o
   6  -4   2    28377.86    29638.02    744.89 o
   7  -4   2       72.54       91.92    137.10 o
   8  -4   2     4456.30     4398.63    138.41 o
   9  -4   2     4071.15     4053.30    142.24 o
  10  -4   2    11057.53    11476.98    287.25 o
  11  -4   2      250.32      448.99    238.14 o
  12  -4   2     8634.23     9022.31    507.06 o
  13  -4   2      169.25      254.04    377.02 o
  14  -4   2     2803.10     2146.05    326.49 o
  15  -4   2       60.51      120.64    214.30 o
  16  -4   2     3998.91     4481.70    419.99 o
  17  -4   2       10.39        6.54    214.52 o
  18  -4   2        3.34      113.81    467.52 o
  19  -4   2      103.94      306.33    728.36 o
  20  -4   2     1304.42     1110.73    834.47 o
 -21  -3   2      208.76      530.47   1188.85 o
 -20  -3   2       48.43        7.78    303.80 o
 -19  -3   2     1155.21     1806.92    526.95 o
 -18  -3   2     3257.57     4395.73    474.84 o
 -17  -3   2      521.43      619.84    393.01 o
 -16  -3   2       54.89       34.24     68.42 o
 -15  -3   2     1293.70      732.10    274.79 o
 -14  -3   2     3424.01     3282.53    206.82 o
 -13  -3   2     1766.80     1717.15    187.08 o
 -12  -3   2      175.80        0.36     45.14 o
 -11  -3   2      443.96      322.78    168.37 o
 -10  -3   2     2344.90     2274.25    135.16 o
  -9  -3   2     2906.81     2934.00     92.98 o
  -8  -3   2     1240.30     1159.38     78.32 o
  -7  -3   2     2973.31     2921.15     95.84 o
  -6  -3   2     1136.49     1000.01     72.21 o
  -5  -3   2       99.87       91.63     37.05 o
  -4  -3   2     3142.50     2983.23     97.67 o
  -3  -3   2     7509.02     7863.11    131.51 o
  -2  -3   2    23936.73    24148.10    181.31 o
  -1  -3   2     2454.87     2417.00    128.82 o
   0  -3   2     1610.62     1874.13    123.14 o
   1  -3   2    18660.76    20500.77    712.60 o
   2  -3   2      631.15      776.54    113.76 o
   3  -3   2     3588.29     3989.64    166.53 o
   4  -3   2     7844.10     7711.72    138.23 o
   5  -3   2    16878.24    16582.24    189.39 o
   6  -3   2     4446.42     4227.46    121.45 o
   7  -3   2     7963.50     8738.64    160.05 o
   8  -3   2     1714.85     1573.41    105.31 o
   9  -3   2    30142.54    31506.88    366.85 o
  10  -3   2      585.34      474.71    311.21 o
  11  -3   2     1917.89     1850.34    339.22 o
  12  -3   2      779.68      625.92    323.73 o
  13  -3   2     6432.97     7381.45    466.56 o
  14  -3   2     1190.66     1305.30    332.63 o
  15  -3   2      677.75      595.96    346.08 o
  16  -3   2      761.02      646.50    373.98 o
  17  -3   2     2489.07     2926.18    500.74 o
  18  -3   2      131.38      300.44    376.64 o
  19  -3   2      117.85      200.09    459.61 o
  20  -3   2      191.13      299.78    389.69 o
 -21  -2   2      366.10       13.38    196.96 o
 -20  -2   2     1495.22     1998.57    591.04 o
 -19  -2   2      105.93       90.11    516.46 o
 -18  -2   2      399.43      424.53    393.79 o
 -17  -2   2       54.74       15.76     65.12 o
 -16  -2   2     2301.39     2511.91    289.86 o
 -15  -2   2      543.12      471.42    280.00 o
 -14  -2   2      441.22      440.42    210.48 o
 -13  -2   2      757.36      739.42    170.37 o
 -12  -2   2     3867.90     3574.62    159.27 o
 -11  -2   2      815.67      640.92    138.08 o
 -10  -2   2     4050.75     3687.12    214.03 o
  -9  -2   2      799.99      750.50    115.14 o
  -8  -2   2    14781.10    15206.80    305.28 o
  -7  -2   2     1136.61     1005.76     99.03 o
  -6  -2   2      177.33      132.36     53.29 o
  -5  -2   2      448.40      402.36     58.22 o
  -4  -2   2    13022.42    13734.45    180.25 o
  -3  -2   2     4365.09     4704.24     76.72 o
  -2  -2   2    12481.26    14226.27    125.15 o
  -1  -2   2    21667.89    24349.83    200.77 o
   1  -2   2      177.12      293.81     94.82 o
   2  -2   2       68.66      116.07     64.89 o
   3  -2   2       44.67      -72.07    146.13 o
   4  -2   2    33567.55    36547.83    231.81 o
   5  -2   2      634.69      707.57     72.88 o
   6  -2   2    10592.90    10679.04    158.05 o
   7  -2   2      232.88      196.41     72.54 o
   8  -2   2     5648.65     5800.74    129.22 o
   9  -2   2     1494.86     1617.78    111.84 o
  10  -2   2     9289.60     9147.25    301.56 o
  11  -2   2     2482.47     2282.74    231.50 o
  12  -2   2      269.81      462.57    254.42 o
  13  -2   2      153.15      242.16    253.97 o
  14  -2   2     5445.70     5809.97    334.67 o
  15  -2   2       49.41      164.57    603.75 o
  16  -2   2     1181.70     1072.99    450.13 o
  17  -2   2       89.49       -6.30    156.11 o
  18  -2   2     1123.76     1387.44    508.56 o
  19  -2   2        6.22      106.20    401.86 o
  20  -2   2     1413.15     1494.70    619.60 o
 -21  -1   2       24.83      250.10    753.65 o
 -20  -1   2      790.91     1037.75    561.46 o
 -19  -1   2     3203.14     3707.62    523.34 o
 -18  -1   2       39.03       38.37    150.04 o
 -17  -1   2      126.72        0.23     96.95 o
 -16  -1   2     2307.60     2083.17    303.65 o
 -15  -1   2     8406.28     9171.38    310.82 o
 -14  -1   2      145.79      249.39    195.86 o
 -13  -1   2      104.07       36.14     79.98 o
 -12  -1   2     1129.07     1050.89    165.66 o
 -11  -1   2     2620.24     2647.53    142.23 o
 -10  -1   2     7251.75     6898.65    137.92 o
  -9  -1   2      429.33      296.01     91.72 o
  -8  -1   2        6.31      -48.77     76.01 o
  -7  -1   2     9355.83     8949.29    177.97 o
  -6  -1   2    24974.04    24529.31    281.34 o
  -5  -1   2      124.64      265.73    111.83 o
  -4  -1   2     2499.42     2545.93    142.58 o
  -3  -1   2    10152.38    10034.82    220.21 o
  -2  -1   2    12502.49    13285.40    230.01 o
   1  -1   2     1653.96     1839.25    123.57 o
   2  -1   2     1607.95     1644.48    110.34 o
   3  -1   2     8420.91     8952.54    182.89 o
   4  -1   2     1786.79     1825.03    121.38 o
   5  -1   2     1095.96      749.31     69.46 o
   6  -1   2      148.06      171.21     90.14 o
   7  -1   2    57076.98    56501.61    321.86 o
   8  -1   2        5.87        9.86     48.88 o
   9  -1   2     5542.70     5076.85    131.37 o
  10  -1   2      397.86      354.57    152.73 o
  11  -1   2    12208.60    11622.62    293.19 o
  12  -1   2      867.71     1017.28    205.85 o
  13  -1   2    22108.61    22585.51    418.94 o
  14  -1   2       45.71      169.71    219.37 o
  15  -1   2     3729.56     3569.74    493.18 o
  16  -1   2      809.26      803.43    387.59 o
  17  -1   2     4320.78     4649.94    430.88 o
  18  -1   2       96.85      375.77    610.82 o
  19  -1   2      546.90      294.77    424.95 o
  20  -1   2       66.75      159.80    525.04 o
 -21   0   2       52.15      449.12    809.54 o
 -20   0   2       62.46      368.48    360.71 o
 -19   0   2      150.47      282.56    214.10 o
 -18   0   2     5936.53     6624.08    355.58 o
 -17   0   2       63.52      178.40    205.45 o
 -16   0   2     1026.86     1153.54    285.46 o
 -15   0   2     1023.97      895.91    262.01 o
 -14   0   2    10867.05    11431.11    318.11 o
 -13   0   2      282.38      357.42    211.77 o
 -12   0   2     1658.73     1300.05    136.40 o
 -11   0   2       92.19       57.56     66.46 o
 -10   0   2    18085.66    18346.15    321.52 o
  -9   0   2       93.96      178.56     74.37 o
  -8   0   2    16023.69    15749.32    166.35 o
  -7   0   2       14.84       -4.44     36.58 o
  -6   0   2   161174.19   165643.11   2164.26 o
  -5   0   2        0.83       46.02     26.82 o
  -4   0   2   183615.92   197829.45   1384.14 o
  -3   0   2      263.67      371.30     67.32 o
  -2   0   2      429.57      465.77     60.16 o
   1   0   2       26.66       82.79    109.50 o
   2   0   2    63799.32    68354.81   1082.02 o
   3   0   2        0.30       14.52     73.36 o
   4   0   2   114221.60   122391.30    834.32 o
   5   0   2      142.69      131.87     81.19 o
   6   0   2    44349.28    45935.52    345.50 o
   7   0   2       47.21       36.26     56.91 o
   8   0   2    24653.19    23743.37    579.01 o
   9   0   2       51.56       48.48    110.32 o
  10   0   2    11414.66    11173.11    563.63 o
  11   0   2        0.00       28.49     71.95 o
  12   0   2    11791.45    11732.75    305.54 o
  13   0   2      355.24      575.07    215.13 o
  14   0   2     7602.41     8031.31    301.58 o
  15   0   2        9.86       42.69    168.46 o
  16   0   2     1870.87     1672.28    332.67 o
  17   0   2       24.98       30.28    252.48 o
  18   0   2     2562.91     2525.94    487.08 o
  19   0   2      149.70      169.11    357.93 o
  20   0   2       97.96       28.80    568.24 o
 -21   1   2     1247.52     1199.67    999.91 o
 -20   1   2      406.05     1039.51    513.58 o
 -19   1   2      976.42     1069.88    377.94 o
 -18   1   2      119.03      112.76    144.15 o
 -17   1   2     2310.88     2368.24    390.83 o
 -16   1   2       89.33      208.32    225.71 o
 -15   1   2     4607.37     4637.15    273.66 o
 -14   1   2     1890.85     1561.14    238.93 o
 -13   1   2      583.94      493.03    202.45 o
 -12   1   2     2382.66     2363.83    152.03 o
 -11   1   2    10548.86    10541.31    181.82 o
 -10   1   2     1318.07     1127.83    118.68 o
  -9   1   2      116.21       77.46     79.50 o
  -8   1   2     2335.56     2385.87    134.27 o
  -7   1   2    10748.82    10120.05    218.36 o
  -6   1   2      798.77      814.41    101.14 o
  -5   1   2      374.78      358.38     87.37 o
  -4   1   2    13927.80    14453.76    170.36 o
  -3   1   2    28203.00    28887.36    332.28 o
  -2   1   2    23308.66    24707.86    173.27 o
  -1   1   2      128.00      310.90     65.86 o
   0   1   2      888.29     1217.92    103.79 o
   1   1   2     8982.77    10005.11    198.78 o
   2   1   2    11530.36    11331.08    265.79 o
   3   1   2      712.27      745.03     88.33 o
   4   1   2      888.93      933.50    108.84 o
   5   1   2    35454.50    32433.36    276.17 o
   6   1   2     1299.38     1398.20    106.43 o
   7   1   2    11457.18    10848.32    175.86 o
   8   1   2     2207.49     1923.27    110.49 o
   9   1   2     1548.40     1395.55    125.18 o
  10   1   2      126.25       16.28     77.46 o
  11   1   2     7005.27     7830.17    325.21 o
  12   1   2     1439.20     1271.02    211.37 o
  13   1   2       27.32      177.27    128.26 o
  14   1   2     1913.32     1693.95    276.73 o
  15   1   2     2849.66     2832.65    308.70 o
  16   1   2      190.34      319.33    326.36 o
  17   1   2      101.40       90.93    346.91 o
  18   1   2      467.56      542.98    771.01 o
  19   1   2     1936.94     2387.52    579.38 o
  20   1   2     1055.56      931.82   1024.83 o
 -21   2   2        2.53     -211.81    851.72 o
 -20   2   2     1865.30     2085.01    713.17 o
 -19   2   2       61.79      163.66    514.63 o
 -18   2   2     4539.21     5002.27    382.48 o
 -17   2   2        8.75      176.23    175.61 o
 -16   2   2       99.42       20.42    170.04 o
 -15   2   2       56.33       -8.91    112.43 o
 -14   2   2     7471.37     8054.46    279.61 o
 -13   2   2       14.77        4.63     39.81 o
 -12   2   2      416.00      324.03    142.81 o
 -11   2   2      653.28      616.46    134.91 o
 -10   2   2    13098.03    12789.32    219.53 o
  -9   2   2      335.90      244.28    132.35 o
  -8   2   2     5080.27     5083.86    107.65 o
  -7   2   2      262.10      240.30     81.19 o
  -6   2   2    46387.79    44784.04    950.15 o
  -5   2   2     1312.13     1742.26    156.98 o
  -4   2   2       45.27       31.82     48.80 o
  -3   2   2    22002.38    24459.08    620.14 o
  -2   2   2     9017.80    10030.57    212.17 o
  -1   2   2       54.48      153.76     61.79 o
   0   2   2     8061.70    10515.08    349.01 o
   1   2   2     4102.88     4538.06    140.78 o
   2   2   2     3059.83     3249.38     83.64 o
   3   2   2     5084.18     5044.58    157.92 o
   4   2   2    30495.21    30997.73    500.25 o
   5   2   2     4584.07     4761.78    126.37 o
   6   2   2       16.26       78.84     54.39 o
   7   2   2     6581.85     6128.76    129.09 o
   8   2   2    18790.92    18356.54    450.75 o
   9   2   2      531.49      497.21    121.59 o
  10   2   2      530.59      375.22    174.76 o
  11   2   2     1566.43     1543.37    165.47 o
  12   2   2    12821.08    12516.12    313.93 o
  13   2   2     1169.69     1164.08    250.02 o
  14   2   2      700.68      609.19    314.75 o
  15   2   2      396.67      -12.94    242.91 o
  16   2   2     3796.68     4211.06    339.49 o
  17   2   2      815.91      798.07    504.93 o
  18   2   2      190.57       55.23    254.53 o
  19   2   2        0.49     -229.17    672.52 o
 -21   3   2     1010.14     1455.08    633.22 o
 -20   3   2       51.56      234.24    741.20 o
 -19   3   2      582.90      968.30    699.45 o
 -18   3   2       22.85      125.64    298.32 o
 -17   3   2     4608.48     5154.12    415.71 o
 -16   3   2       73.59      155.02    351.56 o
 -15   3   2      261.99      218.03    251.11 o
 -14   3   2      330.68      209.78    242.41 o
 -13   3   2    13961.43    15224.69    420.55 o
 -12   3   2       75.27       44.78    116.35 o
 -11   3   2     4052.24     3783.85    151.79 o
 -10   3   2      534.59      361.09    164.03 o
  -9   3   2     9907.01    10022.30    154.81 o
  -8   3   2      142.08       28.06     35.47 o
  -7   3   2     6211.78     5968.14    212.42 o
  -6   3   2      132.24       99.68     74.68 o
  -5   3   2      222.14      360.55     73.20 o
  -4   3   2     6446.46     6526.52    146.11 o
  -3   3   2    10710.53    11349.10    329.44 o
  -2   3   2    16141.35    16274.61    145.33 o
  -1   3   2      752.18      867.66     94.11 o
   0   3   2    15433.19    16660.17    201.15 o
   1   3   2    28534.06    29396.45    443.22 o
   2   3   2      149.62      129.30    178.57 o
   3   3   2    15570.97    14990.25    180.55 o
   4   3   2    14823.26    14783.89    163.76 o
   5   3   2    19056.33    17360.97    244.39 o
   6   3   2     7133.73     7229.54    209.84 o
   7   3   2     1973.23     1970.59     98.09 o
   8   3   2     1468.53     1377.03    102.42 o
   9   3   2    12557.57    12119.73    185.57 o
  10   3   2       13.95       37.51    103.28 o
  11   3   2     3300.80     3141.61    198.67 o
  12   3   2       27.31       92.45    190.64 o
  13   3   2     5228.62     5121.37    253.49 o
  14   3   2      366.30      478.81    276.59 o
  15   3   2      134.77      215.24    255.10 o
  16   3   2       99.03      220.49    389.52 o
  17   3   2     2550.98     2596.67    468.42 o
  18   3   2      834.33      776.73    854.01 o
  19   3   2      838.40      742.66    833.74 o
 -21   4   2       57.83       18.98    352.68 o
 -20   4   2     3427.09     4622.05    552.21 o
 -19   4   2      789.92     1089.83    557.69 o
 -18   4   2        8.50      125.30    399.11 o
 -17   4   2      397.84      540.04    597.87 o
 -16   4   2     8355.21     9299.42    388.37 o
 -15   4   2     1039.50      953.77    326.95 o
 -14   4   2      986.50     1140.86    269.15 o
 -13   4   2     4201.42     4025.75    226.04 o
 -12   4   2    10257.69    11022.40    289.96 o
 -11   4   2     1467.55     1532.08    157.50 o
 -10   4   2     7540.09     7565.08    204.13 o
  -9   4   2     1123.20     1122.16     98.31 o
  -8   4   2    18479.85    18692.04    245.64 o
  -7   4   2     3768.87     4017.64    199.90 o
  -6   4   2    37419.77    38832.92    432.70 o
  -5   4   2     6474.04     6567.45    168.94 o
  -4   4   2    20272.44    21756.25    456.77 o
  -3   4   2    35432.33    39617.89    421.03 o
  -2   4   2     2088.66     2439.46    107.75 o
  -1   4   2     1071.69      997.97     78.56 o
   0   4   2     6124.31     7124.86    173.00 o
   1   4   2     1806.74     2474.27    153.19 o
   2   4   2     2944.28     2864.76    113.69 o
   3   4   2      554.46      504.79     93.86 o
   4   4   2    16153.44    18224.67    517.85 o
   5   4   2     1336.86     1051.67     97.87 o
   6   4   2    15085.37    14378.67    207.81 o
   7   4   2     1387.96     1222.50     97.81 o
   8   4   2     2515.96     2374.23    108.57 o
   9   4   2     1258.98     1078.05    120.74 o
  10   4   2    12157.35    11614.58    277.38 o
  11   4   2     2717.36     2331.65    201.67 o
  12   4   2     4640.88     4368.65    224.96 o
  13   4   2      524.47      581.57    204.56 o
  14   4   2     2729.56     2687.00    250.57 o
  15   4   2     1935.44     1969.97    339.67 o
  16   4   2      602.11      793.23    429.90 o
  17   4   2      347.66       27.16   1281.61 o
  18   4   2     1402.20     1656.19    826.54 o
  19   4   2     1711.18     1444.71    924.94 o
 -21   5   2      244.00       99.22   1028.62 o
 -20   5   2        5.41      -99.93    486.15 o
 -19   5   2     2737.46     2929.69    513.97 o
 -18   5   2      224.97       23.26    268.60 o
 -17   5   2     1201.47     1592.70    424.93 o
 -16   5   2      362.61      319.64    395.70 o
 -15   5   2     4811.54     5126.81    510.49 o
 -14   5   2     2819.51     2234.81    286.94 o
 -13   5   2     7811.45     7508.35    392.95 o
 -12   5   2      885.37      787.88    242.15 o
 -11   5   2     1573.16     1674.68    183.74 o
 -10   5   2     5778.05     5652.56    158.07 o
  -9   5   2    13286.15    13104.24    226.42 o
  -8   5   2      231.79      139.13    112.00 o
  -7   5   2      249.96      159.23    104.42 o
  -6   5   2    19028.78    20115.15    408.99 o
  -5   5   2    43571.77    42951.76    738.84 o
  -4   5   2      114.66      156.33     59.46 o
  -3   5   2       15.51      128.57     99.64 o
  -2   5   2    41584.90    42708.07    566.53 o
  -1   5   2     5158.42     5744.60    154.24 o
   0   5   2     1249.68     1230.11    112.51 o
   1   5   2       85.01      116.68     65.94 o
   2   5   2      419.05      458.94     91.48 o
   3   5   2    41185.18    40181.16    369.49 o
   4   5   2     4478.29     4300.29    142.21 o
   5   5   2     9007.47     8854.70    229.15 o
   6   5   2       13.48      -14.12     70.71 o
   7   5   2     5311.89     5200.83    175.56 o
   8   5   2     1740.66     1433.16    129.03 o
   9   5   2    11910.32    11565.30    216.93 o
  10   5   2     3670.34     3433.78    255.35 o
  11   5   2     1726.89     1175.00    188.08 o
  12   5   2     2082.22     2045.57    203.04 o
  13   5   2     2873.49     2737.23    241.22 o
  14   5   2      682.39      614.24    275.36 o
  15   5   2        2.03       35.49    131.67 o
  16   5   2     2889.31     2949.36    467.28 o
  17   5   2     1042.35     1218.51    796.59 o
  18   5   2      894.92      956.91    887.25 o
 -20   6   2      595.87      717.88    642.29 o
 -19   6   2       19.09     -120.46    641.23 o
 -18   6   2     1934.93     2256.52    488.69 o
 -17   6   2      880.33      844.16    371.43 o
 -16   6   2     5857.76     5473.74    399.54 o
 -15   6   2      791.06      546.20    370.72 o
 -14   6   2       19.49      197.77    472.63 o
 -13   6   2     1755.09     1546.55    259.46 o
 -12   6   2     3396.87     3453.34    191.95 o
 -11   6   2      203.73      335.19    148.19 o
 -10   6   2      361.37      414.42    132.77 o
  -9   6   2     2206.55     2082.64    364.67 o
  -8   6   2    23002.04    23237.77    301.83 o
  -7   6   2     2747.18     2861.34    228.05 o
  -6   6   2     5537.57     6313.78    173.02 o
  -5   6   2     9929.61    10089.08    337.73 o
  -4   6   2    20303.42    20576.14    265.30 o
  -3   6   2    21234.31    23148.09    270.44 o
  -2   6   2      237.19      457.40     87.77 o
  -1   6   2     1025.38     1094.49     87.51 o
   0   6   2    21950.01    22501.39    693.41 o
   1   6   2     3100.47     3093.54    184.17 o
   2   6   2    12461.03    12888.87    179.95 o
   3   6   2        0.73       42.31     81.55 o
   4   6   2     8707.74     8750.79    166.98 o
   5   6   2    10932.48    10445.20    185.82 o
   6   6   2    13195.78    13270.43    213.73 o
   7   6   2      224.66      183.09    155.64 o
   8   6   2      512.13      457.92    124.05 o
   9   6   2      254.30      237.09    125.03 o
  10   6   2    12361.76    12065.72    342.93 o
  11   6   2      210.66      285.77    167.33 o
  12   6   2      469.75      334.73    220.41 o
  13   6   2     1298.86     1224.94    368.55 o
  14   6   2     2456.85     2584.89    417.76 o
  15   6   2      417.06      475.67    394.19 o
  16   6   2      119.08      115.05    312.84 o
  17   6   2      528.45      685.55    541.11 o
  18   6   2     1487.87     1475.18    862.63 o
 -20   7   2      121.56      164.34    616.72 o
 -19   7   2     2856.49     2487.66    575.66 o
 -18   7   2      195.58        4.35     73.45 o
 -17   7   2      435.28      268.68    617.87 o
 -16   7   2      150.70       94.49    405.18 o
 -15   7   2     4646.47     5036.99    366.39 o
 -14   7   2       30.74       15.88    174.29 o
 -13   7   2      795.23      697.60    371.44 o
 -12   7   2       72.17      119.03    266.87 o
 -11   7   2     3447.88     3409.28    225.06 o
 -10   7   2      856.13      924.56    149.16 o
  -9   7   2       66.70      103.98    115.65 o
  -8   7   2      819.03      527.35    135.24 o
  -7   7   2     2522.56     2011.27    134.99 o
  -6   7   2    16818.72    16785.56    269.04 o
  -5   7   2      688.51      725.61    119.05 o
  -4   7   2       15.71        4.97     37.26 o
  -3   7   2      993.58      691.40     93.72 o
  -2   7   2    14453.59    14124.73    372.10 o
  -1   7   2     5485.11     5555.32    174.67 o
   0   7   2     2311.98     2026.62    120.91 o
   1   7   2     5491.53     5249.42    161.07 o
   2   7   2     3689.66     3611.49    138.39 o
   3   7   2     3052.41     2718.15    119.70 o
   4   7   2       47.70        3.82     10.30 o
   5   7   2     3197.11     2961.63    129.88 o
   6   7   2     4742.59     5082.61    158.87 o
   7   7   2     3836.85     3597.15    151.54 o
   8   7   2     1695.16     1230.80    180.56 o
   9   7   2      543.65      476.74    174.74 o
  10   7   2     1418.56     1479.41    221.33 o
  11   7   2     1917.51     1858.35    201.76 o
  12   7   2     1695.32     1463.29    362.21 o
  13   7   2       40.00      -46.11    166.21 o
  14   7   2      586.17      554.14    482.04 o
  15   7   2     3609.70     4050.72    486.76 o
  16   7   2      821.71      953.08    510.90 o
  17   7   2      944.76     1060.67    616.56 o
 -20   8   2      195.65       39.67    293.52 o
 -19   8   2        4.18       26.74    318.59 o
 -18   8   2     4227.57     5460.86    469.76 o
 -17   8   2     1469.26     1461.31    492.04 o
 -16   8   2      253.50       24.11    335.62 o
 -15   8   2      169.39      -26.66    452.34 o
 -14   8   2     6561.27     6185.31    338.26 o
 -13   8   2     3009.41     2778.96    437.44 o
 -12   8   2     2081.94     2161.25    254.99 o
 -11   8   2      268.67      100.00    166.78 o
 -10   8   2     7734.66     7427.38    323.65 o
  -9   8   2     7870.11     7357.14    219.44 o
  -8   8   2     9414.54     9340.19    230.65 o
  -7   8   2      256.82       47.78     87.66 o
  -6   8   2    22083.16    20931.74    375.55 o
  -5   8   2    14843.96    13406.37    215.85 o
  -4   8   2      345.17      642.26     96.54 o
  -3   8   2      190.07      578.69    102.20 o
  -2   8   2      159.21       89.93     91.03 o
  -1   8   2     2141.45     1920.12    127.65 o
   0   8   2     8167.46     7899.50    182.95 o
   1   8   2      367.10      303.48    117.31 o
   2   8   2       70.95      -69.37     91.22 o
   3   8   2     9049.29     8563.28    183.12 o
   4   8   2    13042.72    12889.05    247.24 o
   5   8   2      706.10      703.48    115.99 o
   6   8   2      212.19      266.65     89.78 o
   7   8   2     2929.69     2744.79    148.66 o
   8   8   2     7533.34     7454.73    205.17 o
   9   8   2      118.35       26.92    172.45 o
  10   8   2     1204.27      718.70    216.91 o
  11   8   2       12.42       55.88   3681.79 o
  12   8   2     2295.63     2153.21    366.54 o
  13   8   2     5941.31     6493.17    412.80 o
  14   8   2      372.75      202.58    319.71 o
  15   8   2      302.21      265.73    520.66 o
  16   8   2      746.85      860.12    542.62 o
  17   8   2     3911.54     4515.43    625.10 o
 -19   9   2      147.68      245.92    549.39 o
 -18   9   2      687.76      785.76    515.86 o
 -17   9   2     5267.57     5430.14    488.26 o
 -16   9   2     3666.94     3681.69    417.90 o
 -15   9   2        5.25       -3.46    464.52 o
 -14   9   2       70.53       14.52     66.24 o
 -13   9   2     1376.88     1588.15    443.87 o
 -12   9   2    10648.29    11506.78    543.14 o
 -11   9   2      581.19      445.21    290.28 o
 -10   9   2     1082.10     1181.10    190.76 o
  -9   9   2     2106.28     2020.92    176.49 o
  -8   9   2     5271.90     5169.55    247.49 o
  -7   9   2     6242.26     5674.39    244.55 o
  -6   9   2     1535.02     1457.14    190.03 o
  -5   9   2     1824.59     1607.15    129.64 o
  -4   9   2    19712.59    19572.05    291.79 o
  -3   9   2       47.47       99.90    121.16 o
  -2   9   2       36.89       19.55     51.81 o
  -1   9   2       34.96       72.88     69.23 o
   0   9   2     6769.25     6663.92    186.58 o
   1   9   2     9775.96    10141.35    224.29 o
   2   9   2     6999.17     6891.74    270.21 o
   3   9   2      698.92      648.13    128.67 o
   4   9   2     6258.56     6036.26    239.00 o
   5   9   2     2171.98     2210.55    137.24 o
   6   9   2    24600.12    24979.33    321.40 o
   7   9   2       24.02       82.15     72.67 o
   8   9   2     1866.04     1953.82    179.61 o
   9   9   2      195.06      245.63    199.59 o
  10   9   2     4975.74     5206.34    326.72 o
  11   9   2       58.69       43.35    188.32 o
  12   9   2       40.51      256.05    509.83 o
  13   9   2      236.24      513.22    460.78 o
  14   9   2     2959.00     3376.15    487.96 o
  15   9   2      394.90      691.13    528.97 o
  16   9   2       37.04       72.11    637.60 o
  17   9   2      347.17      532.94    499.49 o
  18   9   2      671.29      874.90   1069.66 o
 -19  10   2      558.50      944.01    587.52 o
 -18  10   2     2412.25     2273.55    559.83 o
 -17  10   2      594.23      676.93    489.40 o
 -16  10   2     2491.19     2445.21    488.26 o
 -15  10   2     2146.63     2072.73    393.01 o
 -14  10   2     1442.52     1284.93    568.66 o
 -13  10   2      590.11      355.08    465.42 o
 -12  10   2     2505.92     2206.00    422.87 o
 -11  10   2     2783.26     2593.54    394.20 o
 -10  10   2     9971.53     9866.99    332.94 o
  -9  10   2      190.84      272.92    185.36 o
  -8  10   2      366.85      307.72    223.96 o
  -7  10   2     5874.62     5858.39    260.72 o
  -6  10   2    10322.12    10156.20    555.02 o
  -5  10   2     6720.00     6493.67    245.73 o
  -4  10   2      179.94      298.10    121.80 o
  -3  10   2     2361.55     2158.78    141.24 o
  -2  10   2     1302.19     1058.23    143.91 o
  -1  10   2    12266.84    13009.20    380.84 o
   0  10   2       69.96      182.26    168.24 o
   1  10   2     3379.32     3071.33    163.45 o
   2  10   2     4211.61     3782.30    178.57 o
   3  10   2     7302.32     7038.66    186.34 o
   4  10   2     1284.00     1226.21    139.12 o
   5  10   2      159.88      137.70    114.86 o
   6  10   2      923.23      753.52    166.61 o
   7  10   2     3122.34     2976.82    186.97 o
   8  10   2     2052.75     1810.74    232.26 o
   9  10   2      152.73       61.29    224.09 o
  10  10   2       76.55        6.63    479.74 o
  11  10   2     2679.67     2786.84    381.37 o
  12  10   2      423.05      416.33    384.67 o
  13  10   2     1406.23     1131.12    461.72 o
  14  10   2      328.95      185.56    558.33 o
  15  10   2     1852.39     2331.87    581.07 o
  16  10   2      130.66      102.04    400.66 o
  17  10   2      474.05      621.42    989.85 o
 -19  11   2      256.15      445.13    560.86 o
 -18  11   2      196.35      391.63    726.53 o
 -17  11   2     1059.37     1047.12    607.94 o
 -16  11   2      177.26      211.16    585.50 o
 -15  11   2      231.37      414.61    457.13 o
 -14  11   2     1162.93     1303.90    580.75 o
 -13  11   2      171.58      388.93    780.24 o
 -12  11   2     4755.21     4599.00    479.90 o
 -11  11   2      235.38      146.49    448.48 o
 -10  11   2     1879.38     1723.36    266.93 o
  -9  11   2     4769.57     4815.81    369.66 o
  -8  11   2     8199.74     7687.12    311.04 o
  -7  11   2      663.49      637.55    248.51 o
  -6  11   2     2070.05     1854.14    215.31 o
  -5  11   2      507.95      409.21    160.15 o
  -4  11   2     7103.34     6801.58    205.45 o
  -3  11   2     1688.04     1183.97    155.74 o
  -2  11   2      502.57      289.32    157.85 o
  -1  11   2      403.44      420.88    146.00 o
   0  11   2    30712.54    30286.44    493.31 o
   1  11   2     9014.03     9146.75    241.88 o
   2  11   2       10.46      -45.04     77.32 o
   3  11   2      721.27      681.79    148.97 o
   4  11   2     8106.65     8491.12    215.75 o
   5  11   2     3339.69     3153.84    171.15 o
   6  11   2       38.23       15.41    150.32 o
   7  11   2       27.63       -1.11    145.39 o
   8  11   2     5391.94     5333.74    261.98 o
   9  11   2      196.95      392.48    255.31 o
  10  11   2     1385.51     1436.62    376.06 o
  11  11   2       56.36       63.97    228.44 o
  12  11   2       23.35       -6.23     46.52 o
  13  11   2     1900.73     2259.43    488.18 o
  14  11   2     1322.36     1772.43    544.96 o
  15  11   2      186.39      102.81    416.14 o
  16  11   2      162.01       77.88   1184.01 o
 -18  12   2       99.53      253.20   1242.15 o
 -17  12   2      343.71      367.63    533.39 o
 -16  12   2     1610.95     1717.86    500.15 o
 -15  12   2     2409.69     2535.92    421.46 o
 -14  12   2        5.15     -184.75   1329.95 o
 -13  12   2     3536.30     3364.30    543.06 o
 -12  12   2     1606.44     1241.97    492.13 o
 -11  12   2     2675.45     2598.74    452.20 o
 -10  12   2       27.88     -109.05    380.94 o
  -9  12   2     1643.22     1580.47    273.02 o
  -8  12   2     6295.75     5602.23    561.50 o
  -7  12   2    18231.44    18535.81    439.66 o
  -6  12   2      282.33      318.14    254.36 o
  -5  12   2      253.51      279.99    180.48 o
  -4  12   2     1094.06      890.30    175.26 o
  -3  12   2     6466.92     6386.52    271.87 o
  -2  12   2     1666.24     1470.86    232.07 o
  -1  12   2      842.13     1008.49    172.39 o
   0  12   2     1540.43     1331.28    221.07 o
   1  12   2    17142.48    17122.31    657.55 o
   2  12   2    10327.19    10397.05    273.36 o
   3  12   2      103.86       65.46    100.47 o
   4  12   2        0.34       79.05     77.21 o
   5  12   2     7488.91     7292.60    308.90 o
   6  12   2      705.91      521.43    243.93 o
   7  12   2     4526.44     3867.31    257.83 o
   8  12   2       18.30      -15.28    177.60 o
   9  12   2     5034.89     5047.00    291.22 o
  10  12   2      270.25      297.74    307.58 o
  11  12   2     7254.77     7217.46    449.59 o
  12  12   2       47.84        6.92    416.04 o
  13  12   2     1270.51     1366.37    494.82 o
  14  12   2      101.11      223.05    710.24 o
  15  12   2     3198.81     3880.73    659.82 o
 -18  13   2      563.51      496.43    738.74 o
 -17  13   2        2.88     -164.09    608.48 o
 -16  13   2       58.17       48.69    323.47 o
 -15  13   2     2007.54     1918.01    523.29 o
 -14  13   2     2902.16     3053.54    593.89 o
 -13  13   2      105.81      233.31    744.77 o
 -12  13   2     1176.27     1109.33    508.83 o
 -11  13   2     2072.07     2369.29    466.62 o
 -10  13   2     7764.65     7688.17    346.70 o
  -9  13   2      440.28      359.56    354.26 o
  -8  13   2       48.39        0.06     33.30 o
  -7  13   2     1566.07     1446.99    266.70 o
  -6  13   2    12959.70    12129.75    386.20 o
  -5  13   2     1070.38      504.71    228.16 o
  -4  13   2       69.83       31.42    158.68 o
  -3  13   2      704.88      594.48    193.78 o
  -2  13   2     9485.74     9196.32    413.63 o
  -1  13   2       10.77      -23.86    278.59 o
   0  13   2    21219.56    21850.08    475.73 o
   1  13   2     1086.47     1050.15    258.15 o
   2  13   2     4276.44     4474.87    293.39 o
   3  13   2      204.39      204.78    161.46 o
   4  13   2    17353.37    18881.17    326.71 o
   5  13   2      352.56      225.66    267.64 o
   6  13   2      398.29      352.27    271.12 o
   7  13   2     2357.17     2192.12    285.85 o
   8  13   2     7772.80     8898.06    330.99 o
   9  13   2      663.19      663.15    293.82 o
  10  13   2       84.74      127.66    341.87 o
  11  13   2      636.39      548.68    436.19 o
  12  13   2     2605.80     2570.61    524.03 o
  13  13   2      107.14       17.22     64.51 o
  14  13   2       44.29      250.73    806.21 o
 -17  14   2     1640.44     1849.42    592.67 o
 -16  14   2       32.61       -0.08     46.21 o
 -15  14   2      645.95      563.83    575.57 o
 -13  14   2     1323.17     1518.05    615.99 o
 -12  14   2       30.11     -200.33    727.32 o
 -11  14   2      280.99      332.89    538.10 o
 -10  14   2       25.42      -47.92    332.71 o
  -9  14   2     3570.47     3214.72    328.27 o
  -8  14   2      141.39      200.26    250.62 o
  -7  14   2     3180.98     2923.67    288.85 o
  -6  14   2     1053.47      571.36    286.01 o
  -5  14   2    10538.60    10115.75    371.29 o
  -4  14   2       33.79      -27.00    163.81 o
  -3  14   2     8707.76     8685.84    303.31 o
  -2  14   2       22.79       14.59     68.22 o
  -1  14   2     5024.47     4847.82    285.03 o
   0  14   2       43.29      332.04    208.39 o
   1  14   2     4305.13     4372.47    513.95 o
   2  14   2      381.22      431.74    243.21 o
   3  14   2     1031.04     1236.19    206.01 o
   4  14   2        0.42      -66.68    188.24 o
   5  14   2     1682.01     1698.85    279.90 o
   6  14   2      515.21      410.12    347.12 o
   7  14   2       38.54       46.86     75.96 o
   8  14   2       45.98       98.81    311.85 o
   9  14   2     2940.82     3168.87    357.27 o
  10  14   2      123.33      175.59    629.64 o
  11  14   2       80.68      102.04    201.56 o
  12  14   2        0.42     -222.09    750.84 o
  13  14   2      891.32     1386.62    647.48 o
  14  14   2        5.57        7.05    738.35 o
 -16  15   2     2628.02     3596.42    577.32 o
 -15  15   2      904.03      755.83    545.89 o
 -14  15   2     2111.43     2217.63    705.16 o
 -13  15   2       16.54      153.05    604.63 o
 -12  15   2     2795.19     2897.93    580.64 o
 -11  15   2      385.30      494.54    640.34 o
 -10  15   2     1491.46     1563.76    349.76 o
  -9  15   2       50.84      -84.19    140.59 o
  -8  15   2     2764.85     2610.68    343.32 o
  -7  15   2      399.73      246.37    314.02 o
  -6  15   2     4252.64     4065.78    497.16 o
  -5  15   2      770.70      507.68    290.47 o
  -4  15   2      398.43      400.88    240.19 o
  -3  15   2      115.30       97.21    101.53 o
  -2  15   2     6257.03     6743.35    265.36 o
  -1  15   2      134.68       69.23    157.06 o
   0  15   2        9.57       20.69     83.90 o
   1  15   2      374.31      497.50    332.19 o
   2  15   2     1768.80     1998.24    258.37 o
   3  15   2      247.47      157.81    327.69 o
   4  15   2       91.96       55.24    209.39 o
   5  15   2       44.23        3.37    233.95 o
   6  15   2      992.44     1199.63    312.63 o
   7  15   2      389.23      311.93    330.98 o
   8  15   2     4082.59     3795.84    372.71 o
   9  15   2      682.99      420.35    527.70 o
  10  15   2     2714.89     2992.91    543.47 o
  11  15   2       70.06     -217.36    621.66 o
  12  15   2      949.51      778.82    641.31 o
  13  15   2        6.22      262.82    932.93 o
 -16  16   2       43.49      154.95    497.64 o
 -15  16   2      895.59      867.94    613.96 o
 -14  16   2       28.39      365.13    717.85 o
 -13  16   2     2763.55     3055.69    675.56 o
 -12  16   2      193.74     -169.56    525.29 o
 -11  16   2      677.73      992.82    631.43 o
 -10  16   2        1.87      -82.92    375.71 o
  -9  16   2     7323.19     7034.69    395.15 o
  -8  16   2      106.23       -5.05    120.36 o
  -7  16   2       11.32        6.45     19.28 o
  -6  16   2     1100.03      811.99    353.08 o
  -5  16   2     2789.66     2770.64    352.40 o
  -4  16   2      415.16      430.08    290.52 o
  -3  16   2     1678.73     1396.87    308.16 o
  -2  16   2       14.85      -72.70    152.35 o
  -1  16   2     7939.94     8573.91    474.55 o
   0  16   2      394.22      170.88    381.40 o
   1  16   2      330.37      452.05    309.09 o
   2  16   2      593.70      283.07    372.49 o
   3  16   2     6946.78     6609.53    377.63 o
   4  16   2      123.47      153.91    263.15 o
   5  16   2      614.29      755.42    299.66 o
   6  16   2        3.64     -138.92    340.01 o
   7  16   2     3232.32     3621.36    378.13 o
   8  16   2      466.66      368.21    352.25 o
   9  16   2     3798.96     4263.77    546.88 o
  10  16   2       83.08      301.58    384.92 o
  11  16   2     1612.67     1624.22    637.11 o
  12  16   2      210.10      393.75    770.49 o
 -15  17   2      440.70      718.52    661.52 o
 -14  17   2      174.61      220.06    596.92 o
 -13  17   2        4.25       12.98    272.69 o
 -12  17   2     4104.48     4455.72    644.20 o
 -11  17   2        7.74       86.48   2000.94 o
 -10  17   2       48.95       22.75    378.55 o
  -9  17   2      107.24      107.63    375.02 o
  -8  17   2     2916.28     3187.99    419.89 o
  -7  17   2       12.16     -135.20    260.12 o
  -6  17   2       86.88       18.94    123.94 o
  -5  17   2     1017.54     1168.55    429.65 o
  -4  17   2     6703.04     7248.85    576.73 o
  -3  17   2       54.65      171.36    285.53 o
  -2  17   2      120.86       72.54    274.25 o
  -1  17   2      504.43      598.80    350.55 o
   0  17   2     8702.06     8538.01    397.93 o
   1  17   2       19.83     -203.50    318.76 o
   2  17   2     3153.66     3140.38    420.48 o
   3  17   2      166.04      143.89    313.01 o
   4  17   2     4450.32     4324.26    454.11 o
   5  17   2      201.62       76.22    297.70 o
   6  17   2     2423.39     2789.55    472.29 o
   7  17   2      190.76        6.63     98.41 o
   8  17   2        6.79      229.46    408.13 o
   9  17   2     1210.39     1283.38    581.45 o
  10  17   2     3877.52     4661.43    640.49 o
  11  17   2       64.26      109.21    555.41 o
 -14  18   2        5.33     -193.67    491.10 o
 -13  18   2        0.14       31.11    951.44 o
 -12  18   2       58.13       63.68    624.83 o
 -11  18   2     6402.08     7263.70    723.77 o
 -10  18   2      459.94      383.78    604.21 o
  -9  18   2      599.14      707.89    460.90 o
  -8  18   2        3.49        9.04    197.55 o
  -7  18   2     5198.95     5809.77    828.44 o
  -6  18   2      195.46      197.92    426.33 o
  -5  18   2     2349.12     2541.60    431.16 o
  -4  18   2      243.29      164.91    696.12 o
  -3  18   2     8000.62     6859.64    595.26 o
  -2  18   2      266.30      155.21    509.22 o
  -1  18   2     1104.28     1208.74    409.46 o
   0  18   2       69.66      175.58    427.84 o
   1  18   2     4894.63     5467.68    426.40 o
   2  18   2        2.66       38.34    516.35 o
   3  18   2     3575.48     3630.21    445.47 o
   4  18   2       35.98       27.68    225.33 o
   5  18   2     1826.61     2078.85    520.04 o
   6  18   2      391.17      529.89    488.55 o
   7  18   2     2587.64     2983.51    558.06 o
   8  18   2      128.44      240.90    685.97 o
   9  18   2      217.99      254.30    769.91 o
  10  18   2      445.91      764.85    794.87 o
 -13  19   2       27.11     -207.56    799.86 o
 -12  19   2      187.19      235.99    617.76 o
 -11  19   2        9.45      133.00    450.77 o
 -10  19   2     2802.53     3272.64    560.56 o
  -9  19   2      440.15      102.07    367.02 o
  -8  19   2      768.28      788.16    466.96 o
  -7  19   2        2.75     -116.18    481.76 o
  -6  19   2      929.70      855.49    652.55 o
  -5  19   2      542.48      573.01    546.74 o
  -4  19   2     4917.42     4556.13    658.43 o
  -3  19   2      574.76      754.28    563.89 o
  -2  19   2      561.38      323.57    650.20 o
  -1  19   2     1017.77      927.48    644.43 o
   0  19   2     3586.19     3588.78    476.49 o
   1  19   2      566.14      752.43    477.33 o
   2  19   2       12.83      -19.15    323.06 o
   3  19   2      270.85       33.91    214.01 o
   4  19   2     2351.93     2781.93    623.23 o
   5  19   2       24.68       39.89    266.90 o
   6  19   2      287.60      222.83    498.26 o
   7  19   2        2.20      -14.14    418.92 o
   8  19   2      937.42     1119.70    695.63 o
 -12  20   2      218.04      207.35    788.93 o
 -11  20   2      864.58      894.65    919.24 o
 -10  20   2       55.50      375.39    627.83 o
  -9  20   2     1385.32     1354.26    811.81 o
  -8  20   2      270.48      119.77    774.13 o
  -7  20   2     2092.36     1861.75    831.17 o
  -6  20   2        7.11     -182.90    347.52 o
  -5  20   2      244.12      324.99    691.79 o
  -4  20   2       63.64       56.82   2022.69 o
  -3  20   2     5199.51     5032.09    720.77 o
  -2  20   2       20.63      417.50    705.16 o
  -1  20   2      182.05      152.25    586.93 o
   0  20   2      300.08      328.71    747.95 o
   1  20   2     3318.37     3264.17    541.41 o
   2  20   2      238.26      111.38    469.64 o
   3  20   2      246.37      434.48    576.16 o
   4  20   2      178.49      304.63    837.65 o
   5  20   2     3740.32     4024.82    626.25 o
   6  20   2      370.31      594.94    553.05 o
   7  20   2      630.48      682.84   1071.14 o
 -10  21   2     2022.53     3109.88    941.74 o
  -9  21   2        9.60     -246.45    575.45 o
  -8  21   2       33.41       69.64    910.25 o
  -7  21   2      915.00      650.97    884.45 o
  -6  21   2     5027.05     6026.71    829.35 o
  -5  21   2      152.60      281.75   1039.18 o
  -4  21   2     1344.18     1507.43    804.13 o
  -3  21   2     1190.02      506.16    886.34 o
  -2  21   2     4195.00     3173.95    872.13 o
  -1  21   2     1674.57     1551.62    812.66 o
   0  21   2     2548.58     2773.31    844.12 o
   1  21   2      460.03      658.85    781.95 o
   2  21   2     2159.56     2655.62    639.82 o
   3  21   2     1352.04     1654.61    662.54 o
   4  21   2     1645.74     1704.10    667.66 o
   5  21   2       84.95     -119.29    620.04 o
  -6  22   2       91.39      325.88    907.84 o
  -5  22   2     2814.57     3060.09    934.21 o
  -4  22   2     1728.59     1374.00   1026.13 o
  -3  22   2      839.54      723.55    913.28 o
  -2  22   2      162.73      441.40    788.72 o
  -1  22   2     1341.40     2604.10    914.73 o
   0  22   2     2661.07     2497.84    971.87 o
   3  22   2      718.12      997.11   1060.66 o
  -3 -23   3      818.58     1155.30    941.62 o
  -2 -23   3        3.86      194.85    789.56 o
  -1 -23   3       22.73      143.06    985.28 o
  -7 -22   3     2726.65     3571.20   1033.12 o
  -6 -22   3     1188.47     1307.13   1010.79 o
  -5 -22   3      233.98      283.32    650.63 o
  -4 -22   3        1.67        3.04    621.19 o
  -3 -22   3     2469.43     2780.12    632.60 o
  -2 -22   3     2253.67     2101.69    514.10 o
  -1 -22   3     1467.43     1533.90    483.83 o
   0 -22   3       56.87      138.85    699.05 o
   1 -22   3     1237.96      537.00    797.81 o
   2 -22   3     1555.20     1456.05    792.52 o
   3 -22   3     2368.37     2509.76    873.80 o
   5 -22   3       61.51      183.82    668.94 o
   6 -22   3     1031.64     1369.06    802.89 o
   7 -22   3     1511.98     2154.29    889.86 o
   8 -22   3      246.89      455.83    888.86 o
  -8 -21   3      546.48      496.43   1112.33 o
  -7 -21   3       61.79       28.87    161.05 o
  -6 -21   3     2657.21     3223.17    642.60 o
  -5 -21   3      885.17      889.94    531.65 o
  -4 -21   3     1017.26      988.15    582.61 o
  -3 -21   3        5.92        3.47    337.13 o
  -2 -21   3      442.53      824.95    447.02 o
  -1 -21   3      585.63      519.07    469.41 o
   0 -21   3     4009.87     4493.80    522.04 o
   1 -21   3      187.34      536.19    682.70 o
   2 -21   3      219.14      498.74    740.16 o
   3 -21   3       12.60      123.16    419.73 o
   4 -21   3     6483.96     6782.50    735.49 o
   6 -21   3        1.65     -159.34    957.61 o
   7 -21   3      142.33     -106.94    337.61 o
   8 -21   3     2729.44     2150.41    760.66 o
  -9 -20   3      344.54      155.28   1951.06 o
  -8 -20   3       24.48        0.71    335.28 o
  -7 -20   3     1512.54     1902.11    587.25 o
  -6 -20   3        6.65       66.65    544.57 o
  -5 -20   3      296.15      106.88    196.70 o
  -4 -20   3      364.97      611.34    516.26 o
  -3 -20   3     4662.18     4936.56    416.73 o
  -2 -20   3       77.64       10.96    152.23 o
  -1 -20   3      365.67      451.69    466.72 o
   0 -20   3      786.28      832.75    403.65 o
   1 -20   3    10211.10    11231.14    723.44 o
   2 -20   3      277.21      531.66    654.42 o
   3 -20   3       21.02      157.81   2700.57 o
   4 -20   3       49.28      450.01    582.05 o
   6 -20   3      107.34      202.17    524.00 o
   7 -20   3       11.39      190.21    806.10 o
   8 -20   3        5.22      -42.64    585.43 o
   9 -20   3     2813.23     3577.51    768.69 o
  10 -20   3       31.44      267.60    621.41 o
 -10 -19   3     1030.18     1131.97    948.44 o
  -9 -19   3      285.64      448.99   1056.28 o
  -8 -19   3      935.99     1205.15    576.15 o
  -7 -19   3      468.48      140.70    339.16 o
  -6 -19   3     3049.22     3254.48    401.36 o
  -5 -19   3       15.50       45.46    336.49 o
  -4 -19   3     1450.09     1483.09    372.41 o
  -3 -19   3      752.98      534.16    357.11 o
  -2 -19   3     4166.98     4023.49    386.79 o
  -1 -19   3     1097.57      800.92    391.51 o
   0 -19   3      967.52      952.69    425.22 o
   1 -19   3       72.40      290.78    403.87 o
   2 -19   3     3105.47     2955.67    643.12 o
   3 -19   3      148.00      -48.88    409.61 o
   4 -19   3       82.68       94.00   1097.13 o
   5 -19   3       65.78     -242.92    634.28 o
   6 -19   3      571.93      388.10    896.49 o
   7 -19   3      217.09       68.51    345.64 o
   8 -19   3      964.29     1086.05    641.77 o
   9 -19   3       36.35     -106.91    435.71 o
  10 -19   3      843.30     1158.65    739.77 o
  11 -19   3        3.63      326.84    762.58 o
  12 -19   3     1440.55     1732.05    637.30 o
  13 -19   3      105.38      178.71    754.67 o
 -12 -18   3        2.65     -247.65    731.79 o
 -11 -18   3       91.96       59.92   2418.69 o
 -10 -18   3       81.61      125.78    553.49 o
  -9 -18   3     2628.11     3775.64    740.95 o
  -8 -18   3       10.20       89.46    342.59 o
  -7 -18   3        1.68      199.80    314.64 o
  -6 -18   3     1067.02      828.49    386.17 o
  -5 -18   3     3708.47     4108.62    355.61 o
  -4 -18   3      225.22      167.22    448.76 o
  -3 -18   3     1518.54     1736.43    335.70 o
  -2 -18   3      368.89      148.08    308.14 o
  -1 -18   3     1992.20     2207.71    393.53 o
   0 -18   3      888.06      589.54    347.47 o
   1 -18   3     2688.57     3122.57    389.40 o
   2 -18   3      655.94      786.72    532.11 o
   3 -18   3     3696.97     3563.66    590.83 o
   4 -18   3     1505.02     1266.40    530.46 o
   5 -18   3     3871.48     3295.66    572.91 o
   7 -18   3      705.18      980.14    568.90 o
   8 -18   3       16.94       72.80   1107.58 o
   9 -18   3     5101.18     5672.46    467.62 o
  10 -18   3      130.11       38.16    343.94 o
  11 -18   3      196.96      120.51    313.43 o
  12 -18   3       36.81        0.26    125.81 o
  13 -18   3     2645.75     2587.34    615.87 o
  14 -18   3       68.87      456.18    597.89 o
 -13 -17   3      670.80      802.76    639.16 o
 -12 -17   3     3078.77     3693.48    878.31 o
 -11 -17   3      536.50      792.60    883.31 o
 -10 -17   3       46.08       67.53   1005.67 o
  -9 -17   3      507.23      -22.59    297.85 o
  -8 -17   3     5760.77     6127.97    357.13 o
  -7 -17   3     1560.08     1601.55    356.75 o
  -6 -17   3      841.61      819.35    327.31 o
  -5 -17   3      167.05      280.26    357.53 o
  -4 -17   3      605.44      677.53    323.55 o
  -3 -17   3     2188.67     1806.41    309.23 o
  -2 -17   3     1512.64     1376.85    358.09 o
  -1 -17   3        0.16      111.23    213.51 o
   0 -17   3      261.98      453.16    374.75 o
   1 -17   3      982.08      829.14    352.83 o
   2 -17   3     3446.93     3237.85    493.06 o
   3 -17   3       30.13      227.79    527.72 o
   4 -17   3      231.90     -146.02    504.37 o
   5 -17   3        6.83      175.06    569.62 o
   7 -17   3        0.71      209.05    544.06 o
   8 -17   3      343.82      380.08    363.65 o
   9 -17   3       43.45        5.64     64.93 o
  10 -17   3     8116.20     8868.12    374.96 o
  11 -17   3       62.26      214.58    653.43 o
  12 -17   3      212.61        4.66     53.31 o
  13 -17   3        2.83      -47.93    214.14 o
  14 -17   3     1831.83     2455.60    645.50 o
 -14 -16   3      110.01       81.07  14510.58 o
 -13 -16   3      560.50      909.20    591.52 o
 -12 -16   3        0.25      -15.93     76.46 o
 -11 -16   3     5319.39     5553.27    508.45 o
 -10 -16   3        4.39      297.44    388.86 o
  -9 -16   3     2256.16     2173.93    455.89 o
  -8 -16   3       21.39      -46.88    117.32 o
  -7 -16   3     3727.53     3938.74    307.62 o
  -6 -16   3       82.67      244.13    308.71 o
  -5 -16   3     9476.19     9992.51    340.59 o
  -4 -16   3      516.30      297.84    218.30 o
  -3 -16   3     9086.57     9150.08    347.15 o
  -2 -16   3       33.18      215.82    300.38 o
  -1 -16   3    14080.87    14224.09    474.60 o
   0 -16   3      374.00      399.83    339.64 o
   1 -16   3     4692.56     4809.11    305.97 o
   2 -16   3      490.54      631.37    470.24 o
   3 -16   3    14755.25    15382.34    677.85 o
   4 -16   3     1221.98      893.96    459.40 o
   5 -16   3      593.35      432.09    350.26 o
   6 -16   3       52.17      180.08    544.40 o
   7 -16   3     7379.07     7511.04    368.77 o
   8 -16   3       16.92       -0.94     58.22 o
   9 -16   3      753.85      886.30    370.85 o
  10 -16   3       65.48        1.07    195.23 o
  11 -16   3     2668.51     2575.67    436.22 o
  12 -16   3       26.84       49.05  30394.21 o
  13 -16   3      663.65      309.67    857.77 o
  14 -16   3      270.75      157.12    575.43 o
  15 -16   3      985.29     1006.74    610.73 o
 -15 -15   3      114.60        5.35    381.09 o
 -14 -15   3     3144.70     3703.60    635.39 o
 -13 -15   3      120.80      369.22    703.38 o
 -12 -15   3      827.93      829.74    538.58 o
 -11 -15   3      599.72      491.66    437.09 o
 -10 -15   3     7946.35     8923.21    423.02 o
  -9 -15   3      320.93      356.15    254.68 o
  -8 -15   3     3224.33     3590.98    289.43 o
  -7 -15   3       81.32        3.60    421.13 o
  -6 -15   3     3698.03     3506.74    275.76 o
  -5 -15   3      149.37      111.90    159.67 o
  -4 -15   3    13278.19    14738.81    374.94 o
  -3 -15   3       32.91       51.83    417.80 o
  -2 -15   3      656.09      503.62    293.00 o
  -1 -15   3     2460.95     2314.71    304.43 o
   0 -15   3    11320.95    11907.00    399.69 o
   1 -15   3     1810.77     1581.01    319.00 o
   2 -15   3     2152.65     1382.53    380.84 o
   3 -15   3      429.10      435.81    243.61 o
   4 -15   3     4952.49     4895.02    294.15 o
   5 -15   3      120.78      205.90    223.54 o
   6 -15   3     5592.66     5988.58    454.62 o
   7 -15   3        7.76        6.70     27.27 o
   8 -15   3     6659.43     6793.66    291.48 o
   9 -15   3      847.59      872.73    297.26 o
  10 -15   3     8386.76     8734.71    337.20 o
  11 -15   3      644.19      373.95    358.65 o
  12 -15   3      831.17      717.23    441.71 o
  13 -15   3     2258.51     2436.20    489.47 o
  14 -15   3     4868.69     5381.50    554.36 o
  15 -15   3       97.30       16.93    180.97 o
  16 -15   3       68.61       30.20    670.07 o
 -16 -14   3       71.92      171.19   3715.14 o
 -15 -14   3     1284.63     1176.02    682.62 o
 -14 -14   3       23.76      -24.11    702.01 o
 -13 -14   3      283.30      365.99    589.98 o
 -12 -14   3       37.48        0.79     40.77 o
 -11 -14   3     4686.03     5277.25    337.95 o
 -10 -14   3       27.15      125.35    408.93 o
  -9 -14   3       54.23      -31.80    141.66 o
  -8 -14   3      121.25      161.69    212.51 o
  -7 -14   3     4985.28     5314.21    402.31 o
  -6 -14   3       14.95       18.36    116.79 o
  -5 -14   3        1.70      234.34    155.77 o
  -4 -14   3     3318.81     2947.01    243.60 o
  -3 -14   3    10015.96     9827.55    301.60 o
  -2 -14   3      799.03      812.80    250.81 o
  -1 -14   3       38.28       40.91    552.42 o
   0 -14   3     1173.84      894.10    256.25 o
   1 -14   3     1127.03     1300.51    186.88 o
   2 -14   3      651.93      630.84    231.01 o
   3 -14   3      818.09      856.87    261.11 o
   4 -14   3        4.16      206.72    184.15 o
   5 -14   3     3949.60     3969.04    267.04 o
   6 -14   3     1223.63      577.75    365.04 o
   7 -14   3     4382.06     4300.79    294.38 o
   8 -14   3       54.58      -24.07    208.53 o
   9 -14   3      417.30      420.18    257.40 o
  10 -14   3       21.91      102.84    365.29 o
  11 -14   3     5821.38     6510.18    404.13 o
  12 -14   3      276.26       66.71    170.96 o
  13 -14   3     1746.64     1563.38    435.46 o
  14 -14   3      442.93      463.30    557.91 o
  15 -14   3     2120.80     2599.04    589.47 o
  16 -14   3      567.49      462.39    551.42 o
 -17 -13   3      289.99      358.65   4126.95 o
 -16 -13   3      366.21      357.72    727.77 o
 -15 -13   3      353.77      280.53    502.81 o
 -14 -13   3     3109.47     2820.87    556.01 o
 -13 -13   3       82.00       82.66    292.09 o
 -12 -13   3        3.09       85.35    194.03 o
 -11 -13   3      362.73      218.42    266.19 o
 -10 -13   3     5035.91     5366.32    300.67 o
  -9 -13   3      172.64       46.29     66.16 o
  -8 -13   3      286.70      329.69    230.60 o
  -7 -13   3        3.00       25.22     57.88 o
  -6 -13   3     5653.70     5876.85    247.58 o
  -5 -13   3       92.35       32.87    217.13 o
  -4 -13   3     5590.63     5303.94    242.22 o
  -3 -13   3       25.90      108.58    202.58 o
  -2 -13   3     2564.32     2618.80    238.11 o
  -1 -13   3     3514.22     3488.33    245.22 o
   0 -13   3     2522.45     2435.05    180.70 o
   1 -13   3      305.45      186.26    180.54 o
   2 -13   3       32.04        9.98     56.08 o
   3 -13   3       73.42       86.63    140.51 o
   4 -13   3     5363.95     5469.07    268.68 o
   5 -13   3     3762.89     3574.40    248.99 o
   6 -13   3     2821.58     2705.34    248.70 o
   7 -13   3       27.59       74.24    449.86 o
   8 -13   3     4121.16     4542.77    236.10 o
   9 -13   3     2517.06     2632.24    252.41 o
  10 -13   3     1048.24      929.72    274.27 o
  11 -13   3        6.74       31.48    184.73 o
  12 -13   3     3890.99     4057.77    424.70 o
  13 -13   3      843.59      889.95    442.80 o
  14 -13   3        2.77      179.58    301.98 o
  15 -13   3       51.04       58.88   4139.51 o
  16 -13   3      800.74     1069.83    560.32 o
  17 -13   3      464.33      535.89    665.91 o
 -18 -12   3       32.06      -34.45    342.39 o
 -17 -12   3     4683.00     6258.38    772.22 o
 -16 -12   3      454.85      359.62    513.01 o
 -15 -12   3       32.50      -81.69    402.61 o
 -14 -12   3      147.94      -19.38     76.25 o
 -13 -12   3     4123.69     4480.01    345.13 o
 -12 -12   3     1969.54     1539.09    323.44 o
 -11 -12   3      980.91      807.37    268.31 o
 -10 -12   3      115.98       74.72     83.51 o
  -9 -12   3     4454.20     3938.77    237.63 o
  -8 -12   3     3309.07     2964.24    197.70 o
  -7 -12   3     1141.58     1156.07    193.83 o
  -6 -12   3       95.22      141.52    170.14 o
  -5 -12   3     3991.97     3537.83    203.15 o
  -4 -12   3     1366.67     1223.98    182.67 o
  -3 -12   3    10371.01     9886.03    819.44 o
  -2 -12   3     1785.99     1543.92    223.65 o
  -1 -12   3     3524.17     3042.65    160.60 o
   0 -12   3     3377.86     2894.22    161.62 o
   1 -12   3     4226.89     4114.44    177.25 o
   2 -12   3      111.10      102.02    141.49 o
   3 -12   3     3985.30     3897.45    409.57 o
   4 -12   3     3120.16     2580.12    237.29 o
   5 -12   3     2721.03     2459.20    221.32 o
   6 -12   3      241.69      294.21    219.35 o
   7 -12   3      341.59      206.89    300.89 o
   8 -12   3     4744.52     4672.26    289.86 o
   9 -12   3     3064.35     3104.65    234.64 o
  10 -12   3     1717.30     1668.78    258.53 o
  11 -12   3      112.09      179.75    339.48 o
  12 -12   3     1261.08     1015.27    368.27 o
  13 -12   3     4394.07     4850.84    547.72 o
  14 -12   3     1650.57     1406.93    461.74 o
  15 -12   3      236.37      410.37    883.06 o
  16 -12   3      108.43       51.31    433.28 o
  17 -12   3     3390.04     3463.74    623.27 o
 -18 -11   3       13.82     -247.98   1624.81 o
 -17 -11   3      312.47      341.31    743.68 o
 -16 -11   3     1905.90     1842.49    582.89 o
 -15 -11   3      551.93      668.36    414.74 o
 -14 -11   3      119.76     -101.60    209.73 o
 -13 -11   3      541.99      265.24    675.38 o
 -12 -11   3     2423.52     2565.31    289.27 o
 -11 -11   3      501.82      385.09    255.99 o
 -10 -11   3     3452.82     3341.36    246.32 o
  -9 -11   3      769.47      690.21    198.75 o
  -8 -11   3     2769.84     2715.97    186.48 o
  -7 -11   3      115.76      104.26    139.43 o
  -6 -11   3     8525.45     8205.36    220.58 o
  -5 -11   3      415.15      336.38    153.99 o
  -4 -11   3     1006.73      916.86    179.17 o
  -3 -11   3       36.84       22.87    214.38 o
  -2 -11   3     6790.44     6247.64    262.40 o
  -1 -11   3     2814.77     2312.13    142.96 o
   0 -11   3       79.60       95.74    157.34 o
   1 -11   3     3310.12     2837.02    149.21 o
   2 -11   3     4063.68     3872.18    205.23 o
   3 -11   3       21.58       13.30    144.93 o
   4 -11   3      128.85      117.00    200.64 o
   5 -11   3      511.65      231.27    200.59 o
   6 -11   3     7669.60     7637.85    291.61 o
   7 -11   3      598.84      450.91    238.68 o
   8 -11   3     1019.36     1052.85    204.35 o
   9 -11   3     1174.08      840.78    218.71 o
  10 -11   3     6342.72     6460.57    261.93 o
  11 -11   3     3948.32     4316.45    465.29 o
  12 -11   3     1705.94     1540.16    384.01 o
  13 -11   3      132.83       71.50    221.22 o
  14 -11   3      541.97      387.23    688.19 o
  15 -11   3     2543.55     2876.61    491.15 o
  16 -11   3     1040.54     1363.86    525.57 o
  17 -11   3      473.31      368.77    472.16 o
 -18 -10   3       96.89      -53.46    193.17 o
 -17 -10   3      977.38     1315.26    594.96 o
 -16 -10   3      315.36       70.06    309.58 o
 -15 -10   3     3987.11     4147.66    420.73 o
 -14 -10   3     1008.57     1135.16    339.18 o
 -13 -10   3     1533.87     1900.70    312.73 o
 -12 -10   3     1542.56     1501.06    272.24 o
 -11 -10   3      389.99      459.40    224.18 o
 -10 -10   3     6092.89     5829.43    255.84 o
  -9 -10   3     6049.48     6430.85    209.12 o
  -8 -10   3     3096.22     3213.28    169.94 o
  -7 -10   3     1884.54     1639.20    148.23 o
  -6 -10   3     1720.12     1314.45    146.70 o
  -5 -10   3    11042.26    11387.78    301.07 o
  -4 -10   3      759.82      779.15    144.45 o
  -3 -10   3     2984.48     3025.09    202.12 o
  -2 -10   3      845.21      962.19    169.55 o
  -1 -10   3     4694.59     4475.08    154.05 o
   0 -10   3     2782.45     2611.18    175.39 o
   1 -10   3      233.19      414.17    106.71 o
   2 -10   3     2201.70     1877.31    160.07 o
   3 -10   3    10946.00    11048.98    286.40 o
   4 -10   3       81.02      -11.59     38.49 o
   5 -10   3       40.27       70.47     81.73 o
   6 -10   3       55.28      -13.93   1009.87 o
   7 -10   3      974.38      769.12    156.53 o
   8 -10   3     7509.25     7348.33    461.81 o
   9 -10   3     2738.98     3348.42    247.92 o
  10 -10   3      633.03      571.15    294.62 o
  11 -10   3     9108.54     9208.47    555.15 o
  12 -10   3     6090.48     5846.80    527.02 o
  13 -10   3     2026.03     1897.48    570.88 o
  14 -10   3     1284.42     1136.03    590.32 o
  15 -10   3      359.84      377.00    896.25 o
  16 -10   3     2131.43     1946.41    475.95 o
  17 -10   3     1566.32     1656.49    521.22 o
  18 -10   3      596.53      876.47    644.93 o
 -18  -9   3      580.20      746.55    821.36 o
 -17  -9   3      410.94      638.65    351.31 o
 -16  -9   3      741.99      945.48    369.68 o
 -15  -9   3      229.05      230.35    331.91 o
 -14  -9   3      939.34      985.90    311.89 o
 -13  -9   3       14.07      163.17    307.95 o
 -12  -9   3     4353.88     4270.77    329.70 o
 -11  -9   3     3039.08     2941.66    230.50 o
 -10  -9   3      165.99      258.90    157.96 o
  -9  -9   3      308.03      265.55    141.31 o
  -8  -9   3    11572.81    11664.09    236.92 o
  -7  -9   3      404.81      432.59    141.68 o
  -6  -9   3      844.79      647.95    122.71 o
  -5  -9   3     3886.15     3768.83    153.38 o
  -4  -9   3     4003.45     3953.94    213.56 o
  -3  -9   3     8763.54     9234.54    491.77 o
  -2  -9   3     8881.82     9347.29    273.82 o
  -1  -9   3     3705.91     3494.15    136.01 o
   0  -9   3    16499.84    16922.30    242.27 o
   1  -9   3     7095.56     6829.38    196.16 o
   2  -9   3    30837.51    32575.31    603.96 o
   3  -9   3       34.84      -43.13    122.95 o
   4  -9   3    13850.07    13349.24    358.93 o
   5  -9   3     3241.33     3153.35    196.89 o
   6  -9   3    23151.12    23124.34    589.10 o
   7  -9   3       18.49      -42.11    197.96 o
   8  -9   3      304.04      274.67    191.18 o
   9  -9   3     2737.57     2782.52    568.20 o
  10  -9   3     5711.35     6476.81    289.42 o
  11  -9   3      842.62      584.09    403.33 o
  12  -9   3     1773.54     1158.83    478.25 o
  13  -9   3     2245.42     2414.90    535.52 o
  14  -9   3     1569.31     1693.59    606.47 o
  15  -9   3     2685.98     2802.14    622.08 o
  16  -9   3     1252.62     1042.45    545.50 o
  17  -9   3       61.80      303.94    510.60 o
  18  -9   3     1140.60     1409.57    749.82 o
 -19  -8   3     2966.52     3522.64    925.88 o
 -18  -8   3      224.41       13.92    163.48 o
 -17  -8   3      768.90      705.37    406.19 o
 -16  -8   3     1691.03     1637.59    358.28 o
 -15  -8   3     2135.02     2013.06    332.43 o
 -14  -8   3     2458.63     2366.41    299.45 o
 -13  -8   3      454.16      372.07    286.30 o
 -12  -8   3      332.95      194.46    181.77 o
 -11  -8   3     1067.21      982.72    226.58 o
 -10  -8   3     1277.58     1256.22    197.48 o
  -9  -8   3      772.09      800.97    139.45 o
  -8  -8   3     6920.29     7175.49    304.82 o
  -7  -8   3    20254.63    20633.57    279.37 o
  -6  -8   3     9659.61     9556.79    197.13 o
  -5  -8   3     5976.27     5919.92    166.51 o
  -4  -8   3     5952.34     7238.50    171.92 o
  -3  -8   3     7281.65     7337.95    198.45 o
  -2  -8   3    21501.47    22290.70    364.76 o
  -1  -8   3      555.53      425.93     94.25 o
   0  -8   3    16451.13    17415.18    231.27 o
   1  -8   3     2601.68     2790.68    130.25 o
   2  -8   3    33656.40    36434.90    419.34 o
   3  -8   3     5433.12     5187.12    203.62 o
   4  -8   3     5148.80     4580.23    288.90 o
   5  -8   3      797.46      600.44    216.63 o
   6  -8   3     3671.22     3651.50    285.52 o
   7  -8   3     7045.16     6818.66    294.76 o
   8  -8   3     3213.63     3088.75    214.29 o
   9  -8   3      148.31      325.20    189.98 o
  10  -8   3    10787.30    11715.17   1058.49 o
  11  -8   3     1676.01     1764.43    354.25 o
  12  -8   3     1461.69     1895.11    397.68 o
  13  -8   3      856.55      952.76    440.95 o
  14  -8   3      207.75      -26.79    258.10 o
  15  -8   3     1603.96     1685.55    654.88 o
  16  -8   3     1986.21     1977.83    633.77 o
  17  -8   3      140.87      529.27    583.95 o
  18  -8   3      157.56      249.87    555.40 o
 -19  -7   3       14.56     -102.85    236.85 o
 -18  -7   3     3033.57     4403.77    515.13 o
 -17  -7   3      241.92      516.48    390.45 o
 -16  -7   3       21.63     -132.58    183.85 o
 -15  -7   3      103.78      -57.02    365.39 o
 -14  -7   3     5038.51     4980.55    442.36 o
 -13  -7   3     3181.97     3251.19    257.52 o
 -12  -7   3      207.29      210.57    195.64 o
 -11  -7   3      144.33      100.80    187.88 o
 -10  -7   3     2158.28     1891.29    199.95 o
  -9  -7   3      498.34      456.46    113.02 o
  -8  -7   3     1107.23      959.73    108.81 o
  -7  -7   3      467.27      394.17    112.70 o
  -6  -7   3     1283.32     1266.91    109.68 o
  -5  -7   3     5705.50     5547.09    152.30 o
  -4  -7   3      132.64      184.94     74.52 o
  -3  -7   3     4043.42     3974.67    155.77 o
  -2  -7   3      616.85      650.36    135.15 o
  -1  -7   3     5856.15     6062.88    138.50 o
   0  -7   3    11239.71    10300.23    175.73 o
   1  -7   3    10913.69    11129.04    229.91 o
   2  -7   3     2719.83     2839.68    157.29 o
   4  -7   3    19341.45    19616.39    478.90 o
   5  -7   3      332.98      266.37    146.12 o
   6  -7   3      731.76      572.25    175.16 o
   7  -7   3      131.69      134.92    170.35 o
   8  -7   3     5107.49     5336.91    235.03 o
   9  -7   3    14557.88    14988.08    352.07 o
  10  -7   3      891.72      679.17    209.14 o
  11  -7   3       23.69      114.53    298.32 o
  12  -7   3      741.34      633.90    453.78 o
  13  -7   3     5776.31     5665.95    471.07 o
  14  -7   3       66.73      148.14    379.36 o
  15  -7   3       53.91      203.61    553.36 o
  16  -7   3      755.61      870.65    483.33 o
  17  -7   3     2706.71     3112.24    694.15 o
  18  -7   3      253.43      552.14    644.96 o
  19  -7   3       93.13      297.16   1181.28 o
 -20  -6   3     1927.29     2248.75    906.61 o
 -19  -6   3       13.30        8.48    375.79 o
 -18  -6   3      143.49       61.99    556.57 o
 -17  -6   3     2497.29     2971.28    424.52 o
 -16  -6   3     1328.06     1671.79    323.26 o
 -15  -6   3       68.17       43.77    102.93 o
 -14  -6   3     1159.66     1017.22    267.06 o
 -13  -6   3      256.43      314.52    222.04 o
 -12  -6   3    14373.52    14381.07    334.38 o
 -11  -6   3     4795.73     4880.03    195.97 o
 -10  -6   3      249.36      285.23    158.49 o
  -9  -6   3     1899.36     1832.45    109.68 o
  -8  -6   3    18892.05    18467.31    204.87 o
  -7  -6   3     6050.64     5421.41    122.66 o
  -6  -6   3      406.49      497.81     77.72 o
  -5  -6   3     2858.64     2988.85    117.01 o
  -4  -6   3    39905.91    42160.79    493.39 o
  -3  -6   3     6712.77     6542.81    150.17 o
  -2  -6   3     2213.51     1814.89    156.78 o
  -1  -6   3      745.11     1172.04    159.95 o
   0  -6   3     5760.35     8356.77    456.60 o
   1  -6   3     5641.75     5971.52    622.38 o
   3  -6   3     1678.36     1591.28    213.45 o
   4  -6   3    26366.24    28081.13    373.93 o
   5  -6   3     1555.78     1419.32    144.62 o
   6  -6   3    18440.13    18390.07    337.76 o
   7  -6   3       23.73       28.04    129.22 o
   8  -6   3     1574.57     1258.55    172.36 o
   9  -6   3     2692.18     2517.23    179.74 o
  10  -6   3    20355.35    21256.12    535.76 o
  11  -6   3       11.22       42.89    322.54 o
  12  -6   3      432.35      437.75    394.35 o
  13  -6   3      264.49      342.52    282.80 o
  14  -6   3     5278.70     5176.31    561.80 o
  15  -6   3       98.20      223.44    319.67 o
  16  -6   3      787.24      638.04    465.26 o
  17  -6   3      693.73      726.40    518.11 o
  18  -6   3     1497.22     1553.04    782.78 o
  19  -6   3       87.05       18.85    163.95 o
 -20  -5   3      791.76      660.86    692.11 o
 -19  -5   3     2700.41     2942.36    541.47 o
 -18  -5   3     1710.80     1963.81    502.72 o
 -17  -5   3      475.40      789.08    388.67 o
 -16  -5   3     1323.13     1453.34    388.99 o
 -15  -5   3     1603.19     1689.19    273.71 o
 -14  -5   3     1264.87     1409.49    261.95 o
 -13  -5   3     2083.60     1740.53    227.18 o
 -12  -5   3     1320.87     1222.04    160.61 o
 -11  -5   3     4827.55     4760.92    201.42 o
 -10  -5   3     6509.65     6541.09    179.63 o
  -9  -5   3     6486.97     6427.79    166.52 o
  -8  -5   3       98.59        7.17     31.32 o
  -7  -5   3    12411.84    12440.91    157.72 o
  -6  -5   3     4755.99     4314.28    102.77 o
  -5  -5   3    15968.45    15757.50    153.18 o
  -4  -5   3      130.34      105.98     69.50 o
  -3  -5   3     2692.43     2662.49    119.13 o
  -2  -5   3     3698.11     4078.74    183.72 o
  -1  -5   3    20034.35    19370.41    418.44 o
   0  -5   3    12208.63    12175.57    317.28 o
   2  -5   3      437.60      452.26    118.00 o
   3  -5   3    30841.88    30605.24    387.86 o
   4  -5   3     3812.86     3973.25    176.86 o
   5  -5   3    11130.55    11248.16    502.63 o
   6  -5   3       88.30        0.63     42.35 o
   7  -5   3    24469.66    23904.53    373.39 o
   8  -5   3      141.31      113.05    136.66 o
   9  -5   3     8450.14     8101.26    463.61 o
  10  -5   3       10.64        4.55    150.06 o
  11  -5   3    41284.28    43451.65    948.56 o
  12  -5   3     1773.98     1381.85    321.04 o
  13  -5   3     4527.22     4278.67    485.59 o
  14  -5   3        4.45      -70.04   3121.22 o
  15  -5   3     2181.26     2426.71    370.98 o
  16  -5   3      334.05      581.47    443.69 o
  17  -5   3     1757.86     1925.32    543.11 o
  18  -5   3      153.62      168.12    474.19 o
  19  -5   3     1057.53     1550.04    791.12 o
 -21  -4   3      562.23      620.26    643.33 o
 -20  -4   3      616.21      656.30    528.12 o
 -19  -4   3      716.29      785.15    536.50 o
 -18  -4   3     1568.57     1436.01    468.64 o
 -17  -4   3     2189.74     2393.90    415.41 o
 -16  -4   3      878.04     1060.01    380.34 o
 -15  -4   3       23.65      101.29    288.67 o
 -14  -4   3     1056.83      879.19    208.07 o
 -13  -4   3     3145.98     3398.39    181.71 o
 -12  -4   3     9852.02     9265.46    221.88 o
 -11  -4   3      447.79      314.25    151.59 o
 -10  -4   3     5100.71     5097.20    159.20 o
  -9  -4   3     8239.59     7951.78    134.67 o
  -8  -4   3     4941.96     4403.98    116.13 o
  -7  -4   3      485.30      437.77     70.87 o
  -6  -4   3    23670.28    23846.90    289.28 o
  -5  -4   3      768.48      663.17     66.72 o
  -4  -4   3    18275.84    18239.32    278.73 o
  -3  -4   3     1435.74     1786.35    107.27 o
  -2  -4   3    31433.30    34318.70    679.70 o
  -1  -4   3     4261.13     4349.99    240.98 o
   0  -4   3    14768.57    15334.22    195.64 o
   1  -4   3    32485.23    37962.98    960.26 o
   2  -4   3      159.99      232.66    123.04 o
   3  -4   3     1894.61     2367.01    155.63 o
   4  -4   3    18348.24    19134.68    442.58 o
   5  -4   3      569.17      592.85    135.29 o
   6  -4   3      290.19      197.67    144.33 o
   7  -4   3      172.44       65.69     54.20 o
   8  -4   3    10735.64    10887.11    274.43 o
   9  -4   3      973.43      852.18    178.00 o
  10  -4   3    10027.73    10264.69    733.06 o
  11  -4   3     1017.16      916.95    344.80 o
  12  -4   3     4701.13     4153.32    393.75 o
  13  -4   3     1592.33     1015.38    478.96 o
  14  -4   3     3587.46     3703.64    360.09 o
  15  -4   3        0.88       25.20    220.12 o
  16  -4   3      290.66      342.83    398.23 o
  17  -4   3      800.75      840.46    494.38 o
  18  -4   3     2616.17     3880.95    533.00 o
  19  -4   3       80.18      112.74    474.49 o
 -21  -3   3      584.45      632.70    670.03 o
 -20  -3   3     1078.21     1301.76    578.82 o
 -19  -3   3      720.28      632.48    563.81 o
 -18  -3   3      405.53      410.28    450.54 o
 -17  -3   3     4421.51     4987.77    441.74 o
 -16  -3   3      556.31      847.82    303.46 o
 -15  -3   3     3602.71     3222.21    270.45 o
 -14  -3   3      176.17       47.67    131.08 o
 -13  -3   3      221.42      202.02    197.68 o
 -12  -3   3      108.46      164.83    123.66 o
 -11  -3   3     5886.46     5663.71    176.45 o
 -10  -3   3     2219.29     2022.92    127.98 o
  -9  -3   3     1465.41     1233.52    117.38 o
  -8  -3   3     1977.31     1816.34     78.06 o
  -7  -3   3    21313.73    19915.24    183.26 o
  -6  -3   3     3987.73     3977.42     91.23 o
  -5  -3   3     5766.70     5577.86     99.13 o
  -4  -3   3     4922.46     4891.87     93.53 o
  -3  -3   3     1591.10     1547.77     95.79 o
  -2  -3   3     8885.63     8634.26    193.47 o
  -1  -3   3     9691.58    10358.13    360.80 o
   0  -3   3      626.15      654.49    101.46 o
   1  -3   3    45639.19    47177.36    779.72 o
   2  -3   3       32.52      196.21    168.13 o
   3  -3   3     3282.52     3332.43    177.95 o
   4  -3   3      266.32      268.85    104.92 o
   5  -3   3    45523.59    45717.89   1185.81 o
   6  -3   3     7256.31     7316.46    148.18 o
   7  -3   3     2930.10     2693.07    106.76 o
   8  -3   3      721.22      660.65    108.18 o
   9  -3   3     4133.10     4266.75    202.20 o
  10  -3   3       17.97       -9.43     69.43 o
  11  -3   3    18531.69    18706.78    630.14 o
  12  -3   3     5587.75     4421.74    411.59 o
  13  -3   3       31.06       60.12    197.21 o
  14  -3   3      102.93       -0.88     98.15 o
  15  -3   3     2018.10     2097.32    363.33 o
  16  -3   3      164.90      335.51    439.99 o
  17  -3   3        2.22      254.93    426.02 o
  18  -3   3      252.55      524.85    461.95 o
  19  -3   3     3688.40     3660.66    616.32 o
  20  -3   3       18.95       70.48   1972.73 o
 -21  -2   3       72.30      -32.38    502.85 o
 -20  -2   3      799.67     1254.07    543.63 o
 -19  -2   3      679.03      740.76    565.23 o
 -18  -2   3     4784.23     5205.83    450.50 o
 -17  -2   3      383.41      235.91    322.82 o
 -16  -2   3      142.97      199.95    325.20 o
 -15  -2   3      659.22      691.02    258.06 o
 -14  -2   3     6929.72     7135.57    263.21 o
 -13  -2   3      385.38      338.25    175.43 o
 -12  -2   3     1222.64     1096.81    154.25 o
 -11  -2   3      625.61      481.81    138.96 o
 -10  -2   3    11663.75    11305.92    246.87 o
  -9  -2   3      226.19      149.38    104.55 o
  -8  -2   3     3271.10     3354.72    120.85 o
  -7  -2   3     2657.78     2422.84    105.41 o
  -6  -2   3    39321.69    41096.43    373.33 o
  -5  -2   3      789.82      990.94    108.97 o
  -4  -2   3      184.31      162.61     70.67 o
  -3  -2   3    30372.60    32236.00    352.42 o
  -2  -2   3     6145.43     7014.73    122.40 o
  -1  -2   3        5.05       57.37     64.59 o
   0  -2   3     7973.71    10012.64    189.14 o
   1  -2   3     3322.02     3714.79    165.24 o
   2  -2   3     2294.18     2843.67    144.23 o
   3  -2   3     2103.96     2361.86    151.37 o
   4  -2   3    46960.70    48863.25    659.54 o
   5  -2   3     5089.86     5459.29    197.79 o
   6  -2   3     1211.05     1432.53     90.78 o
   7  -2   3      545.63      564.09     80.87 o
   8  -2   3    24437.88    23437.27    282.43 o
   9  -2   3       68.21       78.70    210.84 o
  10  -2   3     1728.45     1307.51    299.79 o
  11  -2   3      105.70      226.23    268.38 o
  12  -2   3    17769.24    17737.97    459.78 o
  13  -2   3      923.38      794.34    312.76 o
  14  -2   3       15.83      158.63    591.48 o
  15  -2   3       88.19      109.43    265.09 o
  16  -2   3     5455.63     5533.23   1208.95 o
  17  -2   3      452.34      640.60    429.62 o
  18  -2   3     1010.21     1000.80    533.12 o
  19  -2   3       88.37      131.68    304.03 o
  20  -2   3     2311.91     2490.38   1058.78 o
 -21  -1   3     1233.75     1197.53    647.00 o
 -20  -1   3      194.48      322.10    494.20 o
 -19  -1   3       30.71      -38.32    396.93 o
 -18  -1   3      925.05     1023.46    358.11 o
 -17  -1   3     5173.89     6114.46    308.49 o
 -16  -1   3      228.12      306.53    207.17 o
 -15  -1   3       55.96       14.28    116.68 o
 -14  -1   3     7389.62     7524.16    268.33 o
 -13  -1   3     4862.50     5010.83    224.56 o
 -12  -1   3     5605.44     5456.02    177.94 o
 -11  -1   3    12361.40    12144.71    218.92 o
 -10  -1   3     6060.53     6162.01    133.60 o
  -9  -1   3    10468.07    10730.10    155.61 o
  -8  -1   3     9134.93     9538.73    141.53 o
  -7  -1   3     7023.33     6444.07    184.55 o
  -6  -1   3     4636.54     4706.18    142.04 o
  -5  -1   3       78.51      155.04     81.12 o
  -4  -1   3    15330.19    15834.58    177.19 o
  -3  -1   3    12364.38    13079.97    169.17 o
  -2  -1   3    10929.40    11740.80    273.30 o
  -1  -1   3    43649.65    45162.51    609.73 o
   0  -1   3      300.30      326.23     60.54 o
   1  -1   3     3597.39     4085.80    100.56 o
   2  -1   3    21569.06    21828.81    491.90 o
   3  -1   3    11816.27    11935.82    228.85 o
   4  -1   3        3.81       24.47     77.34 o
   5  -1   3    36810.28    35767.43   1049.64 o
   6  -1   3     4299.70     3966.98     96.18 o
   7  -1   3        1.72       49.50     60.23 o
   8  -1   3     3363.73     3218.81    105.55 o
   9  -1   3    10774.54    10632.72    228.30 o
  10  -1   3     1256.29      902.07    204.41 o
  11  -1   3     2319.39     2209.47    191.26 o
  12  -1   3       28.60       13.28     54.34 o
  13  -1   3    10136.58     9530.38    385.41 o
  14  -1   3       47.07       37.26    128.10 o
  15  -1   3      109.83      215.28    399.68 o
  16  -1   3       25.03      182.10    244.52 o
  17  -1   3     1377.60     1389.17    440.38 o
  18  -1   3      133.38      110.43    379.59 o
  19  -1   3      336.88      740.73    554.78 o
  20  -1   3      324.36      173.58    452.57 o
 -21   0   3       61.08      101.07   1864.93 o
 -20   0   3     4670.96     6034.18    518.98 o
 -19   0   3       33.44       36.20    103.84 o
 -18   0   3       62.19      355.32    282.33 o
 -17   0   3      132.34        6.86     51.61 o
 -16   0   3    14797.34    15595.71    392.29 o
 -15   0   3       43.69      159.81    176.05 o
 -14   0   3     1207.54      944.07    224.54 o
 -13   0   3       32.84       93.80    146.93 o
 -12   0   3     5628.34     5703.38    155.25 o
 -11   0   3      393.72      278.49    115.48 o
 -10   0   3    14264.91    14440.74    180.11 o
  -9   0   3        8.35      -80.07    126.68 o
  -8   0   3    59130.12    64051.23    835.47 o
  -7   0   3      277.58      294.52     78.53 o
  -6   0   3    76543.07    80636.85    901.12 o
  -5   0   3        1.50       -9.17     32.33 o
  -4   0   3    11350.25    11626.46    111.21 o
  -3   0   3       65.25      120.48     52.52 o
  -2   0   3    29021.13    31873.16    730.46 o
  -1   0   3        1.16       92.30     83.84 o
   0   0   3    12973.41    15699.98    262.30 o
   1   0   3      219.65      301.43     81.05 o
   2   0   3    43668.39    48803.51   2201.36 o
   3   0   3      578.40      758.07    106.35 o
   4   0   3     1131.34     1456.11    203.82 o
   5   0   3       70.86       61.56     75.72 o
   6   0   3    50617.00    52201.95    489.67 o
   7   0   3      382.62      336.27    129.12 o
   8   0   3      944.95      893.08    134.80 o
   9   0   3        6.56       24.71     54.41 o
  10   0   3     5258.21     5104.50    221.25 o
  11   0   3      208.76      115.82     99.33 o
  12   0   3     7113.09     7758.23    296.59 o
  13   0   3      111.16       81.35    152.00 o
  14   0   3      175.37      379.35    255.35 o
  15   0   3      520.36      548.43    341.94 o
  16   0   3     2211.16     2290.97    449.88 o
  17   0   3       89.10       -3.06    250.64 o
  18   0   3      109.76      -24.29    109.36 o
  19   0   3      507.65      900.47    577.61 o
  20   0   3     4160.89     4540.92   1006.58 o
 -21   1   3      850.05     1237.41    571.62 o
 -20   1   3      197.80      139.15    301.25 o
 -19   1   3     3548.99     4384.10    409.95 o
 -18   1   3      821.04      875.47    318.88 o
 -17   1   3     5162.82     5781.36    300.87 o
 -16   1   3     1709.77     1762.16    283.46 o
 -15   1   3     3917.52     4205.97    256.20 o
 -14   1   3     1280.02      739.74    229.81 o
 -13   1   3     3049.67     3001.61    169.67 o
 -12   1   3       46.21        4.95     36.35 o
 -11   1   3      320.87      119.45    101.68 o
 -10   1   3      749.60      635.70    114.92 o
  -9   1   3    16324.77    16156.96    367.13 o
  -8   1   3       73.70       25.02     53.97 o
  -7   1   3     1144.66     1083.23     79.78 o
  -6   1   3     1597.14     1434.44     78.15 o
  -5   1   3     1346.98     1295.73    114.38 o
  -4   1   3     1162.87     1149.85     85.12 o
  -3   1   3      403.07      550.01     67.86 o
  -2   1   3        5.43       10.77     21.12 o
  -1   1   3    43224.23    47678.97    305.38 o
   0   1   3     1254.41     1386.34    101.99 o
   1   1   3     6144.21     6085.14    163.76 o
   2   1   3    15183.63    14120.96    267.10 o
   3   1   3    20668.21    20296.34    318.30 o
   4   1   3    13190.93    12819.57    164.90 o
   5   1   3     2669.31     2691.85    122.77 o
   6   1   3     1335.18     1147.83    112.08 o
   7   1   3     2759.93     2720.16    133.13 o
   8   1   3     2230.71     2100.09    122.61 o
   9   1   3     8503.69     8494.91    185.86 o
  10   1   3       43.69       -1.87     26.07 o
  11   1   3       33.21        2.63    182.74 o
  12   1   3       56.69      159.32    156.10 o
  13   1   3    11367.10    10351.46    379.96 o
  14   1   3      123.91      208.81    245.60 o
  15   1   3     2012.74     1789.16    315.56 o
  16   1   3      305.35      324.38    442.10 o
  17   1   3     4171.02     4644.54    515.46 o
  18   1   3        3.58      126.25    430.84 o
  19   1   3       23.00      108.95    501.49 o
 -21   2   3      275.80      715.04    579.96 o
 -20   2   3     1214.25     1088.34    605.08 o
 -19   2   3       17.57      236.50    444.85 o
 -18   2   3      834.50     1035.59    324.99 o
 -17   2   3      309.33      271.69    313.30 o
 -16   2   3     3868.58     3868.72    276.91 o
 -15   2   3      120.97      214.35    216.67 o
 -14   2   3      883.25      844.72    206.47 o
 -13   2   3       16.17      -46.63    134.52 o
 -12   2   3     5751.79     5146.19    178.40 o
 -11   2   3      466.13      474.55    156.75 o
 -10   2   3      621.61      665.23    107.93 o
  -9   2   3       98.44       92.63     91.38 o
  -8   2   3    34984.89    36119.07    493.50 o
  -7   2   3        7.26       21.94     31.17 o
  -6   2   3      182.97      115.15     37.64 o
  -5   2   3       61.00      226.33     60.95 o
  -4   2   3    14839.22    15323.42    219.49 o
  -3   2   3     5348.27     5755.50    222.04 o
  -2   2   3    36853.30    42163.76    269.15 o
  -1   2   3     3020.39     3495.25    136.88 o
   0   2   3     2532.70     3099.21    135.03 o
   1   2   3     2360.59     2374.48    217.72 o
   2   2   3    58495.53    62436.42    709.95 o
   3   2   3     1619.27     1671.37     90.24 o
   4   2   3    47386.54    49330.51    290.86 o
   5   2   3     3480.80     3032.56    110.10 o
   6   2   3    24189.85    25208.40    257.93 o
   7   2   3      947.84      833.95     97.68 o
   8   2   3     9429.69     9292.94    164.94 o
   9   2   3     2846.15     2677.99    123.72 o
  10   2   3     5062.69     4675.18    193.26 o
  11   2   3     1864.67     1681.83    175.00 o
  12   2   3      502.76      300.29    240.98 o
  13   2   3       57.44      109.80    147.57 o
  14   2   3     1624.67     1339.06    292.04 o
  15   2   3      106.31      213.11    336.78 o
  16   2   3       14.86        7.98    192.13 o
  17   2   3       38.50      180.03    668.19 o
  18   2   3     1568.41     1242.58    586.04 o
  19   2   3      910.47     1006.05    976.36 o
 -21   3   3      420.90      395.91    560.74 o
 -20   3   3      328.60      409.70    456.25 o
 -19   3   3     4707.71     5590.65    799.87 o
 -18   3   3        0.63      -80.73    273.74 o
 -17   3   3      761.50      714.20    501.20 o
 -16   3   3     1414.11     1324.13    271.09 o
 -15   3   3     9659.82    10442.48    318.79 o
 -14   3   3      876.61      622.87    208.92 o
 -13   3   3      366.85      220.34    134.46 o
 -12   3   3      737.28      548.59    186.77 o
 -11   3   3    15576.61    16246.72    290.99 o
 -10   3   3     5038.02     4825.17    176.22 o
  -9   3   3     9730.80     9571.27    118.96 o
  -8   3   3      239.30      291.23     95.36 o
  -7   3   3    27416.47    27094.49    341.85 o
  -6   3   3     2110.65     1871.01     80.88 o
  -5   3   3     8047.71     7470.18    107.66 o
  -4   3   3    25460.69    25518.33    520.09 o
  -3   3   3    29640.54    30586.70    940.54 o
  -2   3   3      348.66      481.32     92.45 o
  -1   3   3      139.73      153.65     52.03 o
   0   3   3    25239.66    25055.83    429.63 o
   1   3   3    12845.70    12526.05    182.23 o
   2   3   3     1409.64     1584.81     91.07 o
   3   3   3     7849.68     7486.89    155.29 o
   4   3   3       17.99       10.96     67.62 o
   5   3   3    17116.57    16805.66    181.01 o
   6   3   3     3653.28     3512.05    111.35 o
   7   3   3    13224.66    12966.14    194.99 o
   8   3   3     5588.26     5221.26    136.67 o
   9   3   3        2.42       50.03     82.21 o
  10   3   3       18.84       11.79    124.53 o
  11   3   3     5337.11     5161.71    230.52 o
  12   3   3     2842.18     2560.08    231.39 o
  13   3   3      162.47      419.75    268.64 o
  14   3   3       29.73      121.23    221.05 o
  15   3   3     5890.37     6604.82    330.17 o
  16   3   3     2991.81     2980.19    491.48 o
  17   3   3     1432.25     1663.97    542.64 o
  18   3   3        0.02       96.80    332.44 o
  19   3   3      585.05      647.22    993.47 o
 -21   4   3      137.68      376.67    561.49 o
 -20   4   3      926.17      980.43    547.20 o
 -19   4   3       68.85      142.26    291.57 o
 -18   4   3     3893.33     3941.19    422.13 o
 -17   4   3        0.87      -25.74    208.61 o
 -16   4   3       16.40      -72.98    175.66 o
 -15   4   3       29.19        4.48    132.51 o
 -14   4   3    12958.53    13930.06    351.46 o
 -13   4   3      521.41      712.01    162.68 o
 -12   4   3     1734.14     1592.38    177.35 o
 -11   4   3       10.71       16.86     53.41 o
 -10   4   3    17855.59    18084.01    465.22 o
  -9   4   3      536.93      414.96     82.87 o
  -8   4   3    18852.81    19472.68    266.62 o
  -7   4   3      455.70      435.91     73.66 o
  -6   4   3     2704.50     2589.10    124.54 o
  -5   4   3     8085.91     7815.82    165.82 o
  -4   4   3    10699.77    11877.90    309.66 o
  -3   4   3     7649.41     8974.97    242.80 o
  -2   4   3      719.04      931.85    111.12 o
  -1   4   3     2472.18     2926.16    191.40 o
   0   4   3    41083.22    44571.70    360.80 o
   1   4   3      118.02       84.53   2234.95 o
   2   4   3     1648.38     1553.28     98.07 o
   3   4   3     7389.67     7812.52    184.65 o
   4   4   3    58109.62    59399.45    725.99 o
   5   4   3     7012.28     6538.74    198.35 o
   6   4   3        5.08       10.89     60.41 o
   7   4   3      419.14      327.63    111.23 o
   8   4   3    14312.42    14271.13    278.10 o
   9   4   3      599.32      461.20    130.74 o
  10   4   3     1307.30     1231.05    185.87 o
  11   4   3     2598.46     2216.49    212.85 o
  12   4   3     1887.81     1954.70    230.90 o
  13   4   3     1856.95     1690.08    338.98 o
  14   4   3     1792.10     1802.40    323.16 o
  15   4   3       23.14       23.39    263.10 o
  16   4   3     1478.19     1630.27    514.57 o
  17   4   3     1741.02     2266.22    769.35 o
  18   4   3      335.78      155.48    480.20 o
 -21   5   3     3042.39     4222.82    652.43 o
 -20   5   3        0.91      220.55    491.85 o
 -19   5   3       95.93      129.35    748.80 o
 -18   5   3      147.44      163.23    318.24 o
 -17   5   3     4894.61     5823.84    405.22 o
 -16   5   3      303.91      462.60    357.21 o
 -15   5   3     2177.45     2400.77    345.29 o
 -14   5   3     1625.94     1500.61    288.97 o
 -13   5   3    13570.10    15286.38    333.16 o
 -12   5   3      353.63      390.82    209.04 o
 -11   5   3     6907.28     7238.18    209.22 o
 -10   5   3     4783.85     5033.18    146.11 o
  -9   5   3     2658.10     2558.63    111.01 o
  -8   5   3     1516.90     1289.70    121.76 o
  -7   5   3    26886.95    27224.04    381.00 o
  -6   5   3      366.77      300.34    101.33 o
  -5   5   3       11.82       22.62     62.17 o
  -4   5   3       41.36       35.36     40.07 o
  -3   5   3      228.43      337.34     68.17 o
  -2   5   3    22091.07    22433.94    249.26 o
  -1   5   3     1137.38     1317.04     86.18 o
   0   5   3     6800.10     6444.74    178.46 o
   1   5   3    24316.13    24841.44    423.48 o
   2   5   3    35273.21    35503.92    677.49 o
   3   5   3      981.12      984.84     98.87 o
   4   5   3        7.85       -7.16     26.08 o
   5   5   3     3725.42     3527.51    140.16 o
   6   5   3    10814.00    10891.14    289.20 o
   7   5   3     6098.47     5802.63    161.14 o
   8   5   3       41.45       38.43     45.56 o
   9   5   3       60.46       78.71    146.55 o
  10   5   3    10255.88    10344.37    273.66 o
  11   5   3      153.09      209.69    249.22 o
  12   5   3      619.97      665.24    254.67 o
  13   5   3       42.48      199.94    211.13 o
  14   5   3     1742.77     1900.78    312.94 o
  15   5   3      858.02      937.63    434.67 o
  16   5   3       46.36       66.53    453.87 o
  17   5   3       47.07      176.52    534.13 o
  18   5   3      635.42      650.05    712.40 o
 -21   6   3       48.97     -222.67    615.94 o
 -20   6   3     1588.64     2448.82    616.96 o
 -19   6   3       83.27      117.07    398.63 o
 -18   6   3     1399.66     1523.23    462.98 o
 -17   6   3        2.70      -70.46    128.64 o
 -16   6   3      838.06      797.50    385.62 o
 -15   6   3        5.95       58.54    500.04 o
 -14   6   3    10192.16    10277.84    399.65 o
 -13   6   3      323.55      221.20    314.43 o
 -12   6   3      844.43      657.25    210.47 o
 -11   6   3     1754.90     1460.20    167.41 o
 -10   6   3    15917.88    16256.10    273.24 o
  -9   6   3      144.77      220.42    133.41 o
  -8   6   3        5.04      122.34    102.24 o
  -7   6   3    13371.43    13372.19    566.91 o
  -6   6   3    45438.95    44901.04   1353.09 o
  -5   6   3     4250.91     4041.17    105.74 o
  -4   6   3     1700.47     1798.61     93.97 o
  -3   6   3    14744.51    15562.94    204.73 o
  -2   6   3     2098.18     2017.35    117.52 o
  -1   6   3    34728.99    37937.95    519.16 o
   0   6   3    18681.52    20312.28    241.12 o
   1   6   3     2332.37     2224.10    130.04 o
   2   6   3    14331.44    14807.24    215.35 o
   3   6   3     8973.36     8787.25    181.32 o
   4   6   3     3344.22     3162.31    133.26 o
   5   6   3        9.09       -8.22     44.55 o
   6   6   3     1548.94     1334.04    133.48 o
   7   6   3      783.63      773.19    156.96 o
   8   6   3     1893.75     1826.80    161.91 o
   9   6   3      642.66      693.99    162.64 o
  10   6   3     1203.62     1281.15    191.13 o
  11   6   3     1004.24      845.85    248.29 o
  12   6   3     1986.42     1700.36    276.22 o
  13   6   3     1576.12     1767.82    311.60 o
  14   6   3       46.70      310.96    428.09 o
  15   6   3     1528.43     1872.81    486.38 o
  16   6   3     1589.93     1640.96    529.14 o
  17   6   3     1890.66     2432.10    583.08 o
 -20   7   3      120.42       29.57    206.17 o
 -19   7   3      723.13     1037.99    504.10 o
 -18   7   3        4.24      -30.67   3278.47 o
 -17   7   3     3675.18     3620.24    408.46 o
 -16   7   3       22.50      -44.53    353.32 o
 -15   7   3      200.63      128.11    319.20 o
 -14   7   3      674.35      693.54    524.03 o
 -13   7   3     5265.33     5192.61    289.01 o
 -12   7   3      649.64      664.15    270.01 o
 -11   7   3      508.82      346.43    223.94 o
 -10   7   3     1328.76     1114.98    158.22 o
  -9   7   3     4261.63     4249.28    174.08 o
  -8   7   3     2170.14     1915.88    141.93 o
  -7   7   3     8036.62     7626.78    239.32 o
  -6   7   3     4505.72     4423.07    183.57 o
  -5   7   3    24011.48    23257.98    237.18 o
  -4   7   3    20617.92    20417.18    222.28 o
  -3   7   3     3254.26     3000.28    128.61 o
  -2   7   3    13987.94    13779.07    321.28 o
  -1   7   3     2972.44     2736.40    119.10 o
   0   7   3    15499.29    15508.58    229.13 o
   1   7   3    18406.60    17359.17    799.59 o
   2   7   3     8804.90     8715.52    164.99 o
   3   7   3     1312.19     1152.76    105.38 o
   4   7   3     2936.35     2646.58    122.66 o
   5   7   3     7470.99     7598.79    175.53 o
   6   7   3     4576.26     4219.91    172.08 o
   7   7   3     1969.03     1976.50    143.59 o
   8   7   3     6813.13     6483.79    191.48 o
   9   7   3     1279.78     1125.92    177.61 o
  10   7   3     2590.96     2250.11    306.03 o
  11   7   3       95.66      -41.34    128.67 o
  12   7   3     1646.33     1283.35    359.86 o
  13   7   3     3974.61     5137.40    417.99 o
  14   7   3     2046.11     1843.17    479.89 o
  15   7   3      300.64      288.43    475.70 o
  16   7   3      899.34     1094.70    539.53 o
  17   7   3     1317.95     1781.69    616.53 o
 -20   8   3     2963.57     3206.84    637.69 o
 -19   8   3      388.31      446.55    475.44 o
 -18   8   3       99.88      -38.02    413.47 o
 -17   8   3      100.26      127.02    401.83 o
 -16   8   3     6425.94     6638.81    422.90 o
 -15   8   3      324.56      468.29    382.40 o
 -14   8   3       32.49     -124.62    825.01 o
 -13   8   3      486.28      564.94    261.73 o
 -12   8   3    14705.17    15529.64    420.41 o
 -11   8   3     1799.53     1730.03    231.02 o
 -10   8   3     3288.62     3010.05    179.90 o
  -9   8   3     1269.94     1061.10    172.16 o
  -8   8   3    10321.67    10104.14    240.35 o
  -7   8   3     6172.46     5547.32    191.99 o
  -6   8   3    13203.59    12785.11    255.20 o
  -5   8   3    18247.36    19202.43    381.71 o
  -4   8   3    18940.26    19426.08    257.83 o
  -3   8   3    14795.80    14251.17    406.76 o
  -2   8   3     9952.16     9779.91    306.17 o
  -1   8   3     1495.52     1867.24    112.71 o
   0   8   3       15.04      253.48    114.48 o
   1   8   3     8636.10     7817.17    260.66 o
   2   8   3    14549.46    14469.94    315.72 o
   3   8   3     7024.82     6864.71    165.96 o
   4   8   3      131.53      256.37     77.60 o
   5   8   3     5164.67     4653.26    155.58 o
   6   8   3     2513.04     2238.30    156.62 o
   7   8   3    15443.89    15741.77    265.60 o
   8   8   3      569.88      481.94    200.03 o
   9   8   3      430.77      360.68    201.08 o
  10   8   3      745.52      698.18    280.31 o
  11   8   3    10272.33    10464.59    422.43 o
  12   8   3       46.91      168.45    324.17 o
  13   8   3       17.47       16.50    138.49 o
  14   8   3     1616.26     1485.53    483.77 o
  15   8   3     4543.50     5976.87    511.81 o
  16   8   3      334.97       13.94    351.08 o
  17   8   3        0.12      594.15    916.24 o
 -20   9   3      639.38      418.47    715.55 o
 -19   9   3      639.44     1032.18    566.50 o
 -18   9   3      273.78      198.53    376.57 o
 -17   9   3      114.71        6.60     77.22 o
 -16   9   3       22.81      154.99    239.43 o
 -15   9   3     1292.40     1210.82    513.67 o
 -14   9   3     4475.56     4717.58    481.73 o
 -13   9   3      779.02      854.58    286.52 o
 -12   9   3     1318.45      941.44    272.66 o
 -11   9   3      247.46      307.32    255.82 o
 -10   9   3     2324.53     1989.37    181.12 o
  -9   9   3     1666.39     1514.56    171.22 o
  -8   9   3      157.77       97.00    126.08 o
  -7   9   3      123.21       65.81    153.99 o
  -6   9   3     3397.58     2851.06    199.36 o
  -5   9   3     7688.63     7361.05    183.70 o
  -4   9   3    12153.43    11661.68    224.80 o
  -3   9   3     1505.09     1171.64    129.09 o
  -2   9   3    14738.16    14536.79    374.50 o
  -1   9   3     4771.21     4159.97    276.31 o
   0   9   3    14299.10    14145.21    247.03 o
   1   9   3        0.18       10.42    111.71 o
   2   9   3     9523.38     9364.52    251.01 o
   3   9   3     5418.78     5349.86    162.33 o
   4   9   3    22300.19    21764.94    286.73 o
   5   9   3     1687.65     1502.88    143.50 o
   6   9   3      164.09       52.87     94.24 o
   7   9   3       55.37       59.36    170.08 o
   8   9   3     4732.62     4017.34    335.15 o
   9   9   3       53.47      116.03    178.62 o
  10   9   3      813.49      642.80    352.67 o
  11   9   3      162.90      159.52    308.61 o
  12   9   3     2885.44     3240.80    410.43 o
  13   9   3     1027.53     1040.86    475.32 o
  14   9   3      447.59      484.89    470.25 o
  15   9   3      122.61        6.78    166.15 o
  16   9   3     1794.46     2502.53    626.84 o
  17   9   3       43.43      224.39   1708.31 o
 -19  10   3      375.92      250.23    539.85 o
 -18  10   3     1326.29     1305.22    554.81 o
 -17  10   3     1226.04     1194.40    527.97 o
 -16  10   3      953.79     1046.42    459.80 o
 -15  10   3       28.11     -152.07    604.36 o
 -14  10   3     1752.30     1755.17    522.19 o
 -13  10   3     2117.10     1758.67    323.93 o
 -12  10   3      720.38      466.26    287.61 o
 -11  10   3       76.46       93.28    209.84 o
 -10  10   3     2216.08     2157.16    196.99 o
  -9  10   3     1924.63     1574.29    226.86 o
  -8  10   3     4836.94     4459.03    247.00 o
  -7  10   3     2316.54     1890.68    200.95 o
  -6  10   3      204.05      188.00    191.00 o
  -5  10   3     3590.52     3509.31    155.79 o
  -4  10   3    13395.59    12819.67    247.84 o
  -3  10   3     6766.31     6435.29    197.08 o
  -2  10   3       60.33      135.86    124.57 o
  -1  10   3     3516.11     3212.49    164.52 o
   0  10   3     2870.28     2475.11    146.63 o
   1  10   3     9173.43     9473.93    390.97 o
   2  10   3     7086.88     7474.15    185.57 o
   3  10   3     3437.63     3185.77    148.14 o
   4  10   3     1008.71      942.46    152.83 o
   5  10   3    11449.74    11662.43    238.76 o
   6  10   3       45.29      186.66    127.04 o
   7  10   3      188.07      121.28    116.42 o
   8  10   3      249.68      108.94    207.69 o
   9  10   3     3706.31     3722.81    271.64 o
  10  10   3      279.92       88.28    248.17 o
  11  10   3      934.44      865.81    394.17 o
  12  10   3       23.30       25.40   1172.74 o
  13  10   3     1309.05     1548.75    477.58 o
  14  10   3        2.78      107.16    462.27 o
  15  10   3       17.49       86.44    216.96 o
  16  10   3      114.37       -5.20    154.50 o
 -19  11   3      690.51      960.24    671.59 o
 -18  11   3       99.33       72.60   9717.05 o
 -17  11   3      324.92      411.10    506.45 o
 -16  11   3      946.21      855.13    477.22 o
 -15  11   3     2186.52     2002.92    583.62 o
 -14  11   3     1758.40     2167.42    543.97 o
 -13  11   3        1.82     -113.95    583.14 o
 -12  11   3     3318.95     3725.05    487.90 o
 -11  11   3     2364.05     2065.01    423.82 o
 -10  11   3     4269.88     3476.76    282.68 o
  -9  11   3     1085.72      779.29    260.87 o
  -8  11   3     4868.53     4581.23    264.50 o
  -7  11   3     2784.19     2667.28    465.88 o
  -6  11   3     5915.70     5371.26    266.66 o
  -5  11   3      113.07       27.85     44.56 o
  -4  11   3     4665.68     4363.11    181.30 o
  -3  11   3    10761.14     9993.21    244.02 o
  -2  11   3     8586.32     8752.86    233.11 o
  -1  11   3       15.51       35.92    156.18 o
   0  11   3       87.86       20.52    101.41 o
   1  11   3     2134.01     2032.19    176.75 o
   2  11   3     6427.96     6357.77    209.74 o
   3  11   3     4160.34     4026.67    167.92 o
   4  11   3     2476.46     2294.44    166.23 o
   5  11   3     1658.49     1491.95    215.82 o
   6  11   3     3162.00     3159.21    231.57 o
   7  11   3      528.47      549.78    251.83 o
   8  11   3     1816.73     1563.55    262.06 o
   9  11   3     1206.70      863.11    289.73 o
  10  11   3      636.49      424.10    395.18 o
  11  11   3     1560.28     1570.36    414.06 o
  12  11   3     4383.19     3874.43    471.73 o
  13  11   3      131.07       92.99    422.29 o
  14  11   3      665.35      897.38    522.84 o
  15  11   3      447.63      238.22    563.11 o
  16  11   3     1004.02     1294.50    955.47 o
 -18  12   3     2022.26     2058.57    629.95 o
 -17  12   3      746.50      597.86    686.51 o
 -16  12   3      386.12      291.74    503.08 o
 -15  12   3     3233.59     3868.30    653.21 o
 -14  12   3     1650.83     1070.65    569.97 o
 -13  12   3     1780.61     1540.32    502.81 o
 -12  12   3      110.02       19.79    214.56 o
 -11  12   3     1170.01     1306.90    481.35 o
 -10  12   3     3301.25     3320.53    285.88 o
  -9  12   3     2308.03     2327.20    275.50 o
  -8  12   3        3.86       -0.19     20.85 o
  -7  12   3     1067.13      900.40    262.41 o
  -6  12   3     5026.03     5084.72    272.65 o
  -5  12   3    12362.10    12643.11    370.11 o
  -4  12   3      880.37      706.75    170.64 o
  -3  12   3      439.27      423.50    179.64 o
  -2  12   3     4270.77     4042.01    205.70 o
  -1  12   3    16799.02    16148.11    467.82 o
   0  12   3      438.52      578.79    236.43 o
   1  12   3       54.03      319.77    207.82 o
   2  12   3        8.64       87.38    130.18 o
   3  12   3    16125.16    16283.99    286.65 o
   4  12   3     3118.50     2523.65    219.14 o
   5  12   3     2102.34     2144.98    229.77 o
   6  12   3       67.11      238.24    244.50 o
   7  12   3    15171.34    14302.52    371.47 o
   8  12   3       64.81       69.98    138.93 o
   9  12   3     6992.00     7682.66    317.69 o
  10  12   3      356.26      140.79    240.92 o
  11  12   3     1563.43     1267.63    476.37 o
  12  12   3      214.96      325.42    497.65 o
  13  12   3     5972.35     6667.50    532.53 o
  14  12   3      113.70      134.78    892.04 o
  15  12   3      273.13      317.24    836.47 o
 -18  13   3      269.32      540.47    572.36 o
 -17  13   3      782.12      846.12    540.44 o
 -16  13   3     1880.20     1859.32    485.90 o
 -15  13   3        9.01       92.01    367.28 o
 -14  13   3     1385.38     1145.94    726.86 o
 -13  13   3      885.66     1371.91    606.94 o
 -12  13   3     1951.51     2057.38    567.43 o
 -11  13   3      169.07      244.16    443.30 o
 -10  13   3      507.80      317.45    236.70 o
  -9  13   3       49.71       31.87    301.96 o
  -8  13   3     6702.91     6631.07    392.74 o
  -7  13   3     5694.58     5156.01    300.88 o
  -6  13   3      624.49      667.41    288.46 o
  -5  13   3      821.02      731.65    251.35 o
  -4  13   3    26717.52    27055.03    549.84 o
  -3  13   3      805.91      728.36    193.81 o
  -2  13   3     5931.27     5913.58    228.25 o
  -1  13   3        6.63       29.97    139.98 o
   0  13   3    25208.86    25435.96    515.29 o
   1  13   3     5500.13     5940.26    305.40 o
   2  13   3    12136.53    12057.63    262.98 o
   3  13   3     3582.56     3197.31    239.78 o
   4  13   3     1999.60     1853.15    252.98 o
   5  13   3      730.52      798.03    251.57 o
   6  13   3    14034.62    15248.94    383.64 o
   7  13   3       14.68       39.01    109.64 o
   8  13   3      229.60      121.89    291.27 o
   9  13   3       19.78       46.17     82.41 o
  10  13   3     3380.76     3194.39    476.25 o
  11  13   3       25.50       25.22    383.52 o
  12  13   3       44.49      -62.13   1247.34 o
  13  13   3      128.50      314.91    502.40 o
  14  13   3     2189.21     2616.19    671.39 o
 -17  14   3        1.47       93.80    288.71 o
 -16  14   3      893.64     1039.51    602.27 o
 -15  14   3     2621.41     2328.05    695.38 o
 -14  14   3      398.12      411.59    680.59 o
 -12  14   3      365.12      286.80    454.29 o
 -11  14   3     3381.72     3548.31    548.84 o
 -10  14   3     2047.98     1834.24    344.13 o
  -9  14   3       18.52       38.32     98.12 o
  -8  14   3      315.11      193.40    334.65 o
  -7  14   3     5364.02     5147.49    309.40 o
  -6  14   3       27.58      -61.81    258.98 o
  -5  14   3     4120.33     3915.17    296.70 o
  -4  14   3     4910.36     4469.36    297.38 o
  -3  14   3      311.48      779.62    222.79 o
  -2  14   3        3.01       10.70    112.42 o
  -1  14   3     7264.34     6973.04    324.39 o
   0  14   3     2835.62     2475.20    289.48 o
   1  14   3      875.37     1104.93    297.45 o
   2  14   3       29.23      109.64    186.00 o
   3  14   3     3285.11     3419.95    249.15 o
   4  14   3      747.84      738.98    261.60 o
   5  14   3      114.11       65.54    271.80 o
   6  14   3      184.44      191.81    243.25 o
   7  14   3     5618.87     6890.12    369.66 o
   8  14   3       28.94       22.67    216.65 o
   9  14   3        0.56      232.29    499.73 o
  10  14   3        9.43      135.46    831.01 o
  11  14   3     3349.93     3763.82    542.09 o
  12  14   3       31.75      568.99    650.69 o
  13  14   3      552.95      937.09    679.51 o
 -16  15   3      509.19      307.21    428.82 o
 -15  15   3       30.65      134.58    567.46 o
 -14  15   3     2712.18     3334.30    672.37 o
 -13  15   3       40.21      291.75    459.77 o
 -12  15   3     1590.94     2076.14    621.60 o
 -11  15   3       26.26      187.48    506.95 o
 -10  15   3     2176.21     2146.78    372.81 o
  -9  15   3       25.99      -83.41    165.41 o
  -8  15   3     2059.95     1813.70    360.17 o
  -7  15   3      972.34      429.17    343.82 o
  -6  15   3     2722.54     2470.39    326.66 o
  -5  15   3     1004.98      876.08    322.47 o
  -4  15   3     1282.61     1243.89    303.60 o
  -3  15   3      317.82      475.74    265.61 o
  -2  15   3       40.80      176.88    421.23 o
  -1  15   3      295.01      165.64    226.80 o
   0  15   3     1690.80     1518.02    312.85 o
   1  15   3      111.89     -141.04    255.28 o
   2  15   3      158.53       49.87    144.53 o
   3  15   3       41.67      -29.97    127.99 o
   4  15   3     7023.13     7687.92    313.75 o
   5  15   3      656.56      460.40    335.12 o
   6  15   3       50.66       90.96    523.11 o
   7  15   3        1.15      -23.49    411.30 o
   8  15   3     4336.99     4540.17    384.90 o
   9  15   3      104.47      -30.18    426.98 o
  10  15   3      381.16       76.95    229.16 o
  11  15   3      211.34      -15.17    476.22 o
  12  15   3     1447.43     1903.80    668.82 o
 -16  16   3      166.41      350.53    630.46 o
 -15  16   3      792.96      990.82    858.56 o
 -14  16   3       79.41      324.41    669.23 o
 -13  16   3     2445.48     2629.91    708.66 o
 -12  16   3       36.14       91.70    878.67 o
 -11  16   3     3572.28     3409.54    642.17 o
 -10  16   3        6.86       55.41    427.61 o
  -9  16   3      446.36      646.32    368.27 o
  -8  16   3       52.03     -163.44    365.45 o
  -7  16   3    10312.99    10788.38    433.97 o
  -6  16   3       43.56      152.29    317.18 o
  -5  16   3     1699.81     1590.15    351.04 o
  -4  16   3     2681.31     2567.48    368.72 o
  -3  16   3     7395.58     7954.73    376.06 o
  -2  16   3      349.24      147.82    241.25 o
  -1  16   3      343.04      721.85    387.25 o
   0  16   3     1178.78      777.56    354.82 o
   1  16   3     6036.98     5923.07    362.09 o
   2  16   3      117.90      211.49    618.44 o
   3  16   3       34.87      235.12    343.81 o
   4  16   3      158.55      116.61    297.33 o
   5  16   3     3146.01     2751.42    452.68 o
   6  16   3       93.38      208.30    355.76 o
   7  16   3      713.81      999.28    403.07 o
   8  16   3      248.33      342.05    433.86 o
   9  16   3      418.59      834.72    563.76 o
  10  16   3      322.04      302.67    461.71 o
  11  16   3      972.47     1352.95    648.85 o
  12  16   3        3.98     -107.69    606.96 o
 -15  17   3        0.45     -109.41  13882.93 o
 -14  17   3     2865.36     3209.61    777.88 o
 -11  17   3       31.67     -223.87    481.26 o
 -10  17   3     4630.27     5266.94    451.00 o
  -9  17   3      670.78      520.04    494.18 o
  -8  17   3       57.31       27.75    120.73 o
  -7  17   3      966.88      562.13    452.26 o
  -6  17   3     8896.52     9887.72    429.90 o
  -5  17   3      358.73      599.53    326.76 o
  -4  17   3       71.04      106.14    279.95 o
  -3  17   3       10.60       94.94    500.06 o
  -2  17   3     2402.70     2258.61    529.69 o
  -1  17   3       58.87      131.14    498.53 o
   0  17   3     1311.24     1127.73    379.02 o
   1  17   3       22.55        1.32    169.79 o
   2  17   3     4903.35     4728.95    424.38 o
   3  17   3        3.74       32.08    371.09 o
   4  17   3     6026.38     5953.93    666.29 o
   5  17   3      180.77      112.14    259.52 o
   6  17   3     3038.44     3079.52    493.65 o
   7  17   3      837.32     1059.82    536.07 o
   8  17   3     1932.35     1949.75    589.93 o
   9  17   3        5.79       69.15   1196.01 o
  10  17   3      657.78      706.60    684.75 o
  11  17   3      231.55      311.93   1707.79 o
 -14  18   3        2.35     -121.44    409.10 o
 -13  18   3     3150.88     3652.87    880.27 o
 -12  18   3      182.49       46.45    421.35 o
 -11  18   3       40.08     -224.69    641.89 o
 -10  18   3      400.78      363.75    403.83 o
  -9  18   3     5134.40     5737.16    520.83 o
  -8  18   3      152.78      -28.29    160.03 o
  -7  18   3     2692.11     2416.93    441.49 o
  -6  18   3       49.79       29.07    431.38 o
  -5  18   3     7013.91     7535.41    433.14 o
  -4  18   3       91.64       48.47   1371.88 o
  -3  18   3     1084.97     1715.44    569.13 o
  -2  18   3      549.47      553.40    614.63 o
  -1  18   3     3298.44     3394.75    444.57 o
   0  18   3        9.24       54.29    323.07 o
   1  18   3     2797.32     2668.58    434.91 o
   2  18   3      117.37      179.20    383.98 o
   3  18   3     1993.30     2222.53    475.53 o
   4  18   3       33.58      214.87    434.78 o
   5  18   3     4611.93     4132.29    527.13 o
   6  18   3       65.67      239.15    383.82 o
   7  18   3      638.09      774.84    580.94 o
   8  18   3       80.87      164.56    566.94 o
   9  18   3     2557.24     2814.27    957.16 o
 -13  19   3       17.07       48.06   3363.83 o
 -12  19   3     2534.83     3101.69    900.67 o
 -11  19   3      543.40      284.25    842.45 o
 -10  19   3     1092.48     1238.34    577.53 o
  -9  19   3      768.91      871.15    539.73 o
  -8  19   3     1669.24     1697.26    495.12 o
  -7  19   3      272.26      200.87    421.63 o
  -6  19   3     1627.23     1303.18    695.85 o
  -5  19   3       34.49      267.51    769.55 o
  -4  19   3     2060.79     1879.09    654.70 o
  -3  19   3      635.30      841.97    661.26 o
  -2  19   3     3180.14     3438.94    723.22 o
  -1  19   3      359.73      258.08    688.32 o
   0  19   3      130.16      101.89    188.83 o
   1  19   3      708.57      598.08    701.33 o
   2  19   3     8516.70    10760.50    513.19 o
   3  19   3       78.22      342.38    428.80 o
   4  19   3       87.96       34.65    177.04 o
   5  19   3      263.98      112.03    441.48 o
   6  19   3     3099.26     3693.29    621.75 o
   7  19   3       32.95       10.98    426.63 o
   8  19   3      568.50      528.59   1075.26 o
 -12  20   3        3.83      -48.01    290.15 o
 -11  20   3      870.23     1491.14    902.58 o
 -10  20   3      321.97      292.78    627.64 o
  -9  20   3      390.77      230.93    708.56 o
  -8  20   3        4.14     -229.46    418.17 o
  -7  20   3      803.73     1098.55    846.59 o
  -6  20   3      604.47      550.02    752.21 o
  -5  20   3     2122.40     2545.80    739.90 o
  -4  20   3      485.19      425.65    765.26 o
  -3  20   3     1769.98     2226.90    732.91 o
  -2  20   3      539.95      308.54   1087.85 o
  -1  20   3     3601.04     3425.75    723.55 o
   0  20   3     1412.39     1594.12    780.10 o
   1  20   3       27.06      205.32    398.90 o
   2  20   3        2.89      156.33    416.99 o
   3  20   3     2388.98     2655.39    615.84 o
   4  20   3      100.77      269.93    674.33 o
   5  20   3        5.90      200.16    595.37 o
   6  20   3       54.29     -114.34    365.41 o
   7  20   3      986.11     1473.42   1074.38 o
 -10  21   3      119.91     -192.86   1047.82 o
  -9  21   3      263.62      346.09   1056.63 o
  -8  21   3     3118.01     4100.75    929.72 o
  -6  21   3      347.39       48.83    754.26 o
  -5  21   3      323.56      -90.36    518.41 o
  -4  21   3     4567.81     4157.54    822.16 o
  -3  21   3      649.17      824.79    784.94 o
  -2  21   3      147.60      225.83    819.58 o
  -1  21   3       13.93      321.65    464.75 o
   0  21   3     1214.20     1158.26    828.72 o
   1  21   3     1511.39     1125.06    838.95 o
   2  21   3      644.19      452.22    677.33 o
   3  21   3      446.21      378.84    602.56 o
   4  21   3      476.15      584.16    714.93 o
  -3 -23   4      353.74      574.20    878.15 o
  -2 -23   4     2560.55     3139.66    751.39 o
  -1 -23   4      352.55      117.61    758.44 o
  -6 -22   4      920.14      851.87    836.14 o
  -5 -22   4      797.64      811.16    716.77 o
  -4 -22   4      559.09      214.53    309.75 o
  -3 -22   4       69.93       24.78    141.04 o
  -2 -22   4      394.86      319.58    448.34 o
  -1 -22   4      772.14      767.01    541.95 o
   0 -22   4      226.40      152.25   9212.48 o
   1 -22   4      448.00      191.02    804.42 o
   2 -22   4        0.36      224.91    893.25 o
   4 -22   4      292.23      612.14    705.11 o
   5 -22   4     1793.56     2140.41    800.01 o
   6 -22   4       85.71      -56.40    362.44 o
   7 -22   4      425.13     1169.33    746.83 o
   8 -22   4      363.47      445.88   1006.35 o
  -8 -21   4      856.45     1071.96    955.66 o
  -7 -21   4     1182.76     1721.09    643.10 o
  -6 -21   4      633.84      959.15    574.24 o
  -5 -21   4       82.28       48.79    217.77 o
  -4 -21   4     3272.55     3835.88    472.26 o
  -3 -21   4     1076.84     1398.01    451.55 o
  -2 -21   4     3596.39     4297.04    450.91 o
  -1 -21   4      360.40      181.75    411.75 o
   0 -21   4      616.24      604.45    606.91 o
   1 -21   4      675.99      641.58    757.10 o
   2 -21   4     3567.52     3852.25    768.89 o
   4 -21   4      392.53      187.44  13169.22 o
   5 -21   4      474.34      983.87    696.19 o
   6 -21   4     1820.68     1763.07    739.91 o
   7 -21   4      229.77      463.73    676.28 o
   8 -21   4       14.05      -88.95    849.20 o
   9 -21   4      231.36      676.71    818.30 o
  10 -21   4     1918.19     1873.94    967.01 o
  -9 -20   4     2088.33     2187.73    881.93 o
  -8 -20   4        2.71      -19.33    142.52 o
  -7 -20   4     2257.54     2121.96    618.08 o
  -6 -20   4     1627.00     1583.65    455.12 o
  -5 -20   4     1306.47     1535.53    422.22 o
  -4 -20   4      634.69      995.23    400.41 o
  -3 -20   4      956.45     1149.08    356.82 o
  -2 -20   4      712.01      662.34    403.42 o
  -1 -20   4     4100.85     4063.28    488.45 o
   0 -20   4       19.50       31.08    350.75 o
   1 -20   4      367.41      434.87    784.56 o
   2 -20   4       42.59      244.36    411.11 o
   3 -20   4     1920.44     1863.45    687.99 o
   5 -20   4      120.42      251.41    518.80 o
   6 -20   4       73.77       26.10    165.21 o
   7 -20   4     4305.23     4959.98    739.72 o
   8 -20   4       21.50      172.97    522.21 o
   9 -20   4      895.74     1016.72    769.98 o
  10 -20   4      101.25      120.09    388.81 o
 -11 -19   4       21.91       -6.66    107.72 o
 -10 -19   4     1329.07     1494.12    882.91 o
  -9 -19   4      235.94      536.26    802.70 o
  -8 -19   4     3823.74     4268.70    548.22 o
  -7 -19   4      226.92      422.69    430.50 o
  -6 -19   4      430.41      372.54    344.04 o
  -5 -19   4      324.50      229.29    241.92 o
  -4 -19   4     4495.15     4953.48    387.17 o
  -3 -19   4      244.93      378.45    391.10 o
  -2 -19   4      663.80      651.84    418.55 o
  -1 -19   4     1085.18     1129.70    419.76 o
   0 -19   4     3253.61     3682.13    424.36 o
   1 -19   4      900.11      749.99    528.64 o
   2 -19   4       35.22     -108.69    516.03 o
   3 -19   4      117.32      -53.22   1076.01 o
   5 -19   4        3.07      124.73    469.26 o
   6 -19   4     1148.27     1222.78    660.26 o
   7 -19   4       30.66      -81.08    275.76 o
   8 -19   4     1920.79     2048.26    684.15 o
   9 -19   4       68.68      -57.77    295.28 o
  10 -19   4     3666.64     3566.52    756.67 o
  12 -19   4     1207.33     1081.45    917.75 o
  13 -19   4        2.66        3.99    160.45 o
 -11 -18   4      382.24      372.53    900.36 o
 -10 -18   4      148.30      -44.38   1491.38 o
  -9 -18   4       72.02      245.90    506.97 o
  -8 -18   4      454.77      329.18    338.04 o
  -7 -18   4     4093.98     4555.68    393.71 o
  -6 -18   4      458.72      423.93    354.47 o
  -5 -18   4       80.35      274.82    344.67 o
  -4 -18   4     1017.18      774.41    317.86 o
  -3 -18   4     3513.39     3343.63    337.01 o
  -2 -18   4       49.07      -29.36    194.25 o
  -1 -18   4     2149.66     2079.70    399.83 o
   0 -18   4       85.52      150.25    327.78 o
   1 -18   4     5512.97     4845.51    542.63 o
   2 -18   4      113.29       10.00    306.89 o
   3 -18   4      493.29      425.27    578.26 o
   5 -18   4     2795.71     2819.62    524.21 o
   6 -18   4      112.49      208.69    494.84 o
   7 -18   4     1603.84     1687.69    582.88 o
   8 -18   4       45.91      195.61    786.84 o
   9 -18   4     1239.03     1290.25    448.84 o
  10 -18   4      372.82      419.48    453.56 o
  11 -18   4      967.90     1352.53    566.83 o
  12 -18   4       22.61        2.31    612.83 o
  13 -18   4       10.61       -0.81     83.85 o
  14 -18   4      840.27     1039.84    718.23 o
 -13 -17   4      102.16      154.01    773.31 o
 -12 -17   4      117.50     -115.55   1636.20 o
 -11 -17   4      229.40      233.69    607.22 o
 -10 -17   4     1411.10     1694.11    486.19 o
  -9 -17   4      592.89      510.62    371.34 o
  -8 -17   4      844.71      720.44    357.75 o
  -7 -17   4     1570.48     1367.00    349.88 o
  -6 -17   4     4283.93     4958.78    330.93 o
  -5 -17   4     1012.27     1108.68    313.32 o
  -4 -17   4     2707.98     2662.44    300.80 o
  -3 -17   4      175.56       98.44    199.29 o
  -2 -17   4     1709.24     1706.24    346.17 o
  -1 -17   4       18.10        1.19     58.93 o
   0 -17   4     4684.97     5099.43    347.46 o
   1 -17   4       60.87     -223.48    423.72 o
   2 -17   4     2516.36     2318.17    495.32 o
   3 -17   4        0.00       38.19    342.80 o
   4 -17   4     1917.60     2139.82    537.39 o
   5 -17   4        0.01      -30.84    140.46 o
   6 -17   4      271.78      304.02    427.72 o
   7 -17   4      961.68      511.48    359.55 o
   8 -17   4     4516.03     4738.04    336.83 o
   9 -17   4       40.82       19.62    403.05 o
  10 -17   4       20.15       -3.04    182.21 o
  11 -17   4       14.97       -3.46     31.48 o
  12 -17   4     1715.34     1502.72    547.70 o
  13 -17   4       87.21      -17.83     82.60 o
  14 -17   4      649.69      608.89    620.41 o
 -14 -16   4      267.79      345.14    680.10 o
 -13 -16   4     3212.85     3577.22    608.14 o
 -12 -16   4       80.60       97.02    280.25 o
 -11 -16   4      214.94      276.41    538.59 o
 -10 -16   4      520.96      536.39    520.34 o
  -9 -16   4     4485.02     4843.02    404.86 o
  -8 -16   4      340.70      297.45    272.83 o
  -7 -16   4     4600.03     4957.57    314.84 o
  -6 -16   4       78.27       41.68    102.14 o
  -5 -16   4     5652.07     5434.71    285.45 o
  -4 -16   4      272.41      364.02    233.91 o
  -3 -16   4     8891.63     8705.37    320.33 o
  -2 -16   4       59.63      211.26    481.07 o
  -1 -16   4     1109.43     1127.25    321.97 o
   0 -16   4       56.42      223.21    338.30 o
   1 -16   4     6026.15     5174.67    461.73 o
   2 -16   4      270.18      405.43    424.20 o
   3 -16   4      143.57      530.71    464.21 o
   4 -16   4       38.90      -12.83    128.02 o
   5 -16   4     7974.40     9106.94    464.12 o
   6 -16   4       31.80      189.01    212.45 o
   7 -16   4      615.49      829.19    268.06 o
   8 -16   4      309.12      432.11    309.60 o
   9 -16   4     6630.64     7423.16    317.90 o
  10 -16   4       51.83       97.73    134.76 o
  11 -16   4     2927.64     3613.35    463.62 o
  12 -16   4       59.18      357.48    526.82 o
  13 -16   4     3153.34     3143.87    559.90 o
  14 -16   4      233.57       74.04    282.60 o
  15 -16   4     1809.49     2288.77    653.86 o
 -15 -15   4        2.64       22.26    758.66 o
 -14 -15   4      451.68      637.10    620.76 o
 -13 -15   4       28.59      249.35    775.01 o
 -12 -15   4     2315.12     2414.00    400.26 o
 -11 -15   4        0.77       66.41    286.23 o
 -10 -15   4     1936.57     1831.83    349.59 o
  -9 -15   4        9.58      -77.00    241.37 o
  -8 -15   4     2644.57     2494.28    305.78 o
  -7 -15   4      182.47       17.39    112.46 o
  -6 -15   4     8964.36     8498.05    381.52 o
  -5 -15   4      845.60      793.49    275.23 o
  -4 -15   4     1085.60      920.90    254.60 o
  -3 -15   4      891.25      812.26    228.79 o
  -2 -15   4    19631.50    19912.90    501.62 o
  -1 -15   4      296.87      120.32    174.30 o
   0 -15   4       16.59     -113.02    226.54 o
   1 -15   4      159.40       77.52    209.26 o
   2 -15   4    23009.72    25318.16    799.43 o
   3 -15   4     1330.88      873.50    380.87 o
   4 -15   4     1716.30     1416.90    285.48 o
   5 -15   4      282.57      469.71    301.51 o
   6 -15   4     8753.53     9272.27    297.21 o
   7 -15   4     2346.10     1833.07    258.56 o
   8 -15   4     3641.94     3722.24    280.67 o
   9 -15   4       32.10       -2.63    226.71 o
  10 -15   4     2769.43     2856.80    331.97 o
  11 -15   4      813.32      872.09    487.91 o
  12 -15   4     1834.74     2116.19    444.53 o
  13 -15   4       40.04      -43.66    124.13 o
  14 -15   4      205.13      216.13    404.40 o
  15 -15   4      269.11      115.44    404.66 o
 -16 -14   4       56.80      331.85    749.72 o
 -15 -14   4      935.86     1135.06    556.58 o
 -14 -14   4       60.98      140.51    489.92 o
 -13 -14   4     2515.44     2603.67    400.95 o
 -12 -14   4       17.90      -15.13    118.04 o
 -11 -14   4     2216.54     1923.28    341.06 o
 -10 -14   4       20.60      -53.07    429.98 o
  -9 -14   4     2390.13     2355.92    256.68 o
  -8 -14   4      121.53      285.71    243.36 o
  -7 -14   4      284.95      169.15    151.69 o
  -6 -14   4      427.85      222.61    335.78 o
  -5 -14   4     7947.37     7983.81    287.98 o
  -4 -14   4     4852.59     4823.44    250.15 o
  -3 -14   4      595.93      415.67    248.43 o
  -2 -14   4      175.09      308.11    285.32 o
  -1 -14   4     6109.69     5903.60    305.34 o
   0 -14   4     2642.58     2081.62    257.96 o
   1 -14   4     4129.79     3774.26    464.33 o
   2 -14   4      940.86      860.09    242.94 o
   3 -14   4     4566.16     4764.38    268.37 o
   4 -14   4     7072.65     7359.95    437.83 o
   5 -14   4     3382.18     3783.19    273.71 o
   6 -14   4      190.04       33.81    221.41 o
   7 -14   4     1644.84     1898.27    241.37 o
   8 -14   4     1011.36     1069.82    278.19 o
   9 -14   4      453.58      319.84    269.77 o
  10 -14   4      199.79      151.24    180.46 o
  11 -14   4     1557.94     1141.20    451.19 o
  12 -14   4     2105.52     1981.29    431.50 o
  13 -14   4     1133.31     1133.27    475.75 o
  14 -14   4      606.83      497.30    718.59 o
  15 -14   4      785.90      503.99    550.98 o
  16 -14   4      424.32      486.62    605.73 o
 -17 -13   4       23.97      -66.63   4415.08 o
 -16 -13   4     2344.08     2793.69    593.12 o
 -15 -13   4       61.78       35.14    158.37 o
 -14 -13   4      115.94     -136.91    331.99 o
 -13 -13   4      211.60       85.25    309.11 o
 -12 -13   4     5172.89     6033.77    351.30 o
 -11 -13   4      217.79       64.17    194.41 o
 -10 -13   4      809.57      638.80    285.21 o
  -9 -13   4      272.53      263.81    219.05 o
  -8 -13   4     4572.98     4689.48    225.11 o
  -7 -13   4       66.10       62.96     71.61 o
  -6 -13   4     3084.74     2867.39    281.22 o
  -5 -13   4     4591.13     4594.91    230.22 o
  -4 -13   4     8560.68     8368.55    366.44 o
  -3 -13   4       20.95       31.11    108.44 o
  -2 -13   4      542.25      629.28    251.75 o
  -1 -13   4       62.13       -2.05    335.28 o
   0 -13   4     1849.24     1784.86    178.74 o
   1 -13   4     2422.04     2323.28    180.81 o
   2 -13   4     2960.80     2907.59    242.37 o
   3 -13   4       53.18       -2.03    612.15 o
   4 -13   4     3714.69     3533.73    316.77 o
   5 -13   4        9.17      -22.14     59.69 o
   6 -13   4     5912.16     5969.65    239.11 o
   7 -13   4       23.46       21.65    134.13 o
   8 -13   4      152.69      211.40    249.89 o
   9 -13   4     1976.99     1813.16    269.27 o
  10 -13   4     3974.77     3974.22    269.36 o
  11 -13   4      332.71      365.74    437.68 o
  12 -13   4      112.94       44.92    274.46 o
  13 -13   4      314.88      420.30    758.02 o
  14 -13   4     1950.74     2300.92    471.29 o
  15 -13   4     1172.67     1755.94    543.54 o
  16 -13   4      304.10      265.60    362.85 o
 -18 -12   4        4.77      269.28   1079.76 o
 -17 -12   4       46.77      276.66    845.04 o
 -16 -12   4      229.67     -112.83    328.08 o
 -15 -12   4     1603.68     1708.69    403.99 o
 -14 -12   4      278.36      191.66    553.66 o
 -13 -12   4     1255.52     1199.65    360.91 o
 -12 -12   4       59.52       74.50    212.43 o
 -11 -12   4     1523.97     1681.82    293.36 o
 -10 -12   4       78.40       73.62    154.75 o
  -9 -12   4      967.95     1161.00    219.82 o
  -8 -12   4       13.16       66.01    123.42 o
  -7 -12   4     5686.29     5248.70    207.66 o
  -6 -12   4      150.21      137.18    164.84 o
  -5 -12   4     3370.11     3230.04    197.99 o
  -4 -12   4      267.68      214.23    157.70 o
  -3 -12   4     3368.95     3746.07    251.06 o
  -2 -12   4     5548.39     5367.60    442.19 o
  -1 -12   4     5236.55     5233.80    207.49 o
   0 -12   4       47.48       36.92    117.65 o
   1 -12   4      302.04      594.73    159.04 o
   2 -12   4     3286.05     2886.45    195.00 o
   3 -12   4     9378.35     9779.41    303.46 o
   4 -12   4      384.76      345.33    285.86 o
   5 -12   4        1.32      249.49    241.92 o
   6 -12   4      538.98      523.14    187.80 o
   7 -12   4     5240.22     4874.63    223.55 o
   8 -12   4      681.58      600.46    225.90 o
   9 -12   4     1128.47      970.92    229.88 o
  10 -12   4      935.07      968.86    272.64 o
  11 -12   4     3386.03     3557.23    569.18 o
  12 -12   4     5482.50     6214.56    381.20 o
  13 -12   4      533.47      458.46    402.86 o
  14 -12   4      116.57      544.75    638.12 o
  15 -12   4     2338.50     1967.91    527.34 o
  16 -12   4     1554.04     1396.79    596.18 o
  17 -12   4      241.48      382.45    762.12 o
 -18 -11   4     2689.99     3250.18    666.81 o
 -17 -11   4      297.13      510.81    792.76 o
 -16 -11   4       52.22       64.66    350.97 o
 -15 -11   4      193.82       71.41    341.76 o
 -14 -11   4     3779.82     3963.63    343.03 o
 -13 -11   4       50.60      -65.87    517.91 o
 -12 -11   4     3288.55     3593.65    275.87 o
 -11 -11   4      275.36      176.95    298.72 o
 -10 -11   4     9785.23     9593.47    314.23 o
  -9 -11   4     5621.37     5573.52    211.78 o
  -8 -11   4     9879.11     9957.56    393.27 o
  -7 -11   4      346.52      107.29     81.30 o
  -6 -11   4      190.41      170.31    168.36 o
  -5 -11   4      156.76      244.17    166.84 o
  -4 -11   4     3511.88     3283.29    199.79 o
  -3 -11   4     1788.54     1482.65    232.18 o
  -2 -11   4     1678.23     1399.36    201.03 o
  -1 -11   4       30.41        8.30     55.91 o
   0 -11   4     4143.42     4203.68    195.38 o
   1 -11   4      737.10      619.18    151.85 o
   2 -11   4       43.18      103.23    145.45 o
   3 -11   4      203.13      201.93    146.87 o
   4 -11   4    17929.96    18544.59    387.78 o
   5 -11   4      798.71      682.49    166.06 o
   6 -11   4      909.39      849.27    197.11 o
   7 -11   4      324.10      305.99    212.88 o
   8 -11   4     4517.91     4973.21    277.30 o
   9 -11   4     3042.13     3205.58    277.37 o
  10 -11   4     2987.33     2930.62    304.04 o
  11 -11   4       26.37      -74.03  15578.54 o
  12 -11   4     1022.21      865.75    475.43 o
  13 -11   4     2216.13     1889.86    622.00 o
  14 -11   4      789.76     1013.89    741.82 o
  15 -11   4       49.85      321.83    437.03 o
  16 -11   4      205.00      316.54    357.48 o
  17 -11   4      619.40      655.16    699.09 o
 -17 -10   4     3045.86     3274.83    462.20 o
 -16 -10   4     3484.60     4243.68    410.75 o
 -15 -10   4      991.58      736.90    340.92 o
 -14 -10   4      169.87      216.53    296.06 o
 -13 -10   4     2569.92     2388.63    373.70 o
 -12 -10   4     2385.10     2302.12    265.90 o
 -11 -10   4     6520.44     6517.27    358.55 o
 -10 -10   4      427.29      336.18    227.74 o
  -9 -10   4      600.55      577.54    154.45 o
  -8 -10   4     3337.58     3065.32    167.58 o
  -7 -10   4    24102.14    25164.60    334.59 o
  -6 -10   4       88.79       35.14     69.98 o
  -5 -10   4      333.59      399.44    141.12 o
  -4 -10   4     2799.46     2592.66    163.55 o
  -3 -10   4     7977.39     7651.74    267.98 o
  -2 -10   4    10880.19    10584.04    504.01 o
  -1 -10   4      456.74      383.05    122.75 o
   0 -10   4      699.89      965.44    123.89 o
   1 -10   4    20544.21    20679.98    342.81 o
   2 -10   4     8090.74     7871.75    389.06 o
   3 -10   4     3292.65     3091.10    252.84 o
   4 -10   4     3727.18     3721.51    204.95 o
   5 -10   4    11023.10    10886.42    252.89 o
   6 -10   4     5811.11     5735.13    305.23 o
   7 -10   4     1436.84     1397.55    228.68 o
   8 -10   4     1118.79     1106.86    277.52 o
   9 -10   4     2179.06     2114.45    241.40 o
  10 -10   4     7459.19     8102.74    335.18 o
  11 -10   4     4256.13     4262.24    432.40 o
  12 -10   4      110.11        2.90     29.76 o
  13 -10   4      275.92       73.56    719.55 o
  14 -10   4     1061.85     1244.55    609.35 o
  15 -10   4     2203.67     1588.32    597.40 o
  16 -10   4      331.35      322.73   1115.91 o
  17 -10   4      295.39      279.56    985.33 o
 -19  -9   4     1557.67     1068.63    942.53 o
 -18  -9   4      867.41     1501.61    553.21 o
 -17  -9   4      226.87      355.21    336.76 o
 -16  -9   4     2878.53     2985.35    381.82 o
 -15  -9   4     1866.94     1871.15    351.85 o
 -14  -9   4     3472.49     3494.63    412.25 o
 -13  -9   4      323.90      291.95    214.20 o
 -12  -9   4     3198.54     2737.02    252.15 o
 -11  -9   4     2884.16     2708.86    224.53 o
 -10  -9   4    35323.50    38023.88   1013.05 o
  -9  -9   4      415.39      450.93    146.88 o
  -8  -9   4       12.02       19.64     39.84 o
  -7  -9   4     2984.76     2945.88    150.89 o
  -6  -9   4    39797.61    40525.71    472.43 o
  -5  -9   4     3314.46     3345.27    147.87 o
  -4  -9   4     3000.57     2474.60    171.94 o
  -3  -9   4     7597.36     7551.40    258.29 o
  -2  -9   4     5925.74     5916.87    334.54 o
  -1  -9   4     9909.57     9749.30    213.39 o
   0  -9   4     1867.37     1676.07    117.34 o
   1  -9   4     3907.37     3605.12    171.13 o
   2  -9   4     1846.60     1594.40    147.38 o
   3  -9   4      598.81      545.68    135.09 o
   4  -9   4     8710.54     9039.02    270.82 o
   5  -9   4      302.81      189.09    154.55 o
   6  -9   4      170.33      152.69    232.53 o
   7  -9   4     9135.05     9222.57    588.51 o
   8  -9   4     3373.84     2983.03    226.91 o
   9  -9   4     5685.63     5523.43    270.71 o
  10  -9   4       89.22       -1.58    156.26 o
  11  -9   4     4193.63     4208.27    455.90 o
  12  -9   4     2494.73     2253.47    417.62 o
  13  -9   4     4440.66     4300.58    550.10 o
  14  -9   4      642.66      811.99    569.40 o
  15  -9   4     2476.67     2077.95    555.32 o
  16  -9   4      826.82      957.65    851.11 o
  17  -9   4     1455.67     2041.92    777.58 o
  18  -9   4       27.83     -230.73   1556.44 o
 -19  -8   4      366.94      278.71    393.48 o
 -18  -8   4      446.90      599.76    505.08 o
 -17  -8   4     2787.97     3381.29    494.57 o
 -16  -8   4      116.28      408.07    477.48 o
 -15  -8   4      229.43      291.28    273.15 o
 -14  -8   4      124.25       24.27     68.54 o
 -13  -8   4      803.76     1158.23    267.44 o
 -12  -8   4     1559.16     1596.25    285.38 o
 -11  -8   4     2906.22     2955.79    223.01 o
 -10  -8   4     2362.14     2138.95    185.28 o
  -9  -8   4     1606.33     1357.90    149.16 o
  -8  -8   4    10091.08    10588.80    214.60 o
  -7  -8   4     7502.03     7855.48    278.99 o
  -6  -8   4     6538.00     6607.12    236.98 o
  -5  -8   4       75.24       64.26     47.44 o
  -4  -8   4    62052.22    65350.34   1085.14 o
  -3  -8   4    18834.84    19854.04    353.14 o
  -2  -8   4        8.20      204.66     70.59 o
  -1  -8   4     3829.97     3607.45    124.08 o
   0  -8   4    23334.66    25354.67    271.37 o
   1  -8   4    17492.84    18028.39    291.24 o
   2  -8   4     5502.59     6302.60    275.71 o
   3  -8   4    10170.63    11089.02    269.54 o
   4  -8   4     8078.32     7685.31    245.36 o
   5  -8   4     3012.33     2422.48    176.64 o
   6  -8   4      189.86       76.49     54.38 o
   7  -8   4      390.97      522.55    194.86 o
   8  -8   4     1679.56     1678.64    207.42 o
   9  -8   4     6936.53     7187.83    289.58 o
  10  -8   4     6476.83     6307.19    274.60 o
  11  -8   4      398.44      333.31    375.15 o
  12  -8   4      495.92      400.96    418.75 o
  13  -8   4     2455.09     2726.96    439.28 o
  14  -8   4     4161.18     4314.74    598.62 o
  15  -8   4       62.37      -13.11     78.65 o
  16  -8   4       14.05        7.59    198.30 o
  17  -8   4     1008.88     1510.63    767.54 o
  18  -8   4     2287.10     2442.52    903.18 o
 -20  -7   4     2416.48     2912.19    650.73 o
 -19  -7   4      486.48      264.29    629.57 o
 -18  -7   4       52.39      191.43    511.51 o
 -17  -7   4     1454.33     1570.73    512.27 o
 -16  -7   4     2407.08     3037.99    345.40 o
 -15  -7   4      317.20      314.69    298.52 o
 -14  -7   4       43.29      118.68    188.69 o
 -13  -7   4       27.35       -7.57     37.71 o
 -12  -7   4     3881.21     3956.32    230.58 o
 -11  -7   4     1202.63     1012.71    206.68 o
 -10  -7   4     2601.53     2252.07    194.98 o
  -9  -7   4        0.60        7.10     33.58 o
  -8  -7   4     2939.78     2780.57    106.17 o
  -7  -7   4     2953.17     2612.43    128.17 o
  -6  -7   4     2574.01     2462.30    124.47 o
  -5  -7   4     1029.63      978.24    107.72 o
  -4  -7   4      396.09      406.19     94.14 o
  -3  -7   4     8114.20     7416.10    193.18 o
  -2  -7   4    11835.10    11696.54    180.18 o
  -1  -7   4      175.90      120.21     64.90 o
   0  -7   4     2219.64     2122.29     99.74 o
   1  -7   4      386.95      387.42    167.30 o
   2  -7   4       32.66       71.61     78.66 o
   3  -7   4     8386.15     8323.11    279.92 o
   4  -7   4     4875.37     4599.00    305.56 o
   5  -7   4     1693.70     1405.14    154.86 o
   6  -7   4     3391.54     2989.27    194.41 o
   7  -7   4    15910.14    15995.24    349.24 o
   8  -7   4      292.62      319.46    165.67 o
   9  -7   4      443.20      436.84    196.47 o
  10  -7   4       82.93       80.32    169.11 o
  11  -7   4    11725.01    12315.71    575.11 o
  12  -7   4        2.42      138.46    365.63 o
  13  -7   4       93.95      122.57    301.15 o
  14  -7   4     1342.51     1469.54    467.15 o
  15  -7   4     3759.51     4378.94    615.45 o
  16  -7   4      556.52      716.77    503.60 o
  17  -7   4      172.26      399.64    507.25 o
  18  -7   4      102.89       -4.75     89.32 o
 -21  -6   4      120.45      -67.87    565.58 o
 -20  -6   4      140.38      224.90    735.76 o
 -19  -6   4     1307.80     1396.69    600.55 o
 -18  -6   4     2879.00     3551.73    490.11 o
 -17  -6   4     1006.97     1069.42    405.87 o
 -16  -6   4      604.00      695.01    387.45 o
 -15  -6   4     4854.63     5127.17    291.44 o
 -14  -6   4     3679.54     3663.95    258.95 o
 -13  -6   4     3514.93     3638.26    237.51 o
 -12  -6   4      143.02      -21.63    101.98 o
 -11  -6   4     1563.53     1442.68    243.53 o
 -10  -6   4     1787.64     1441.87    141.41 o
  -9  -6   4     3413.80     3379.47    110.70 o
  -8  -6   4      116.57      120.44     65.83 o
  -7  -6   4     9400.32     9507.50    143.19 o
  -6  -6   4    18111.22    18536.15    387.07 o
  -5  -6   4     8091.31     7844.09    164.08 o
  -4  -6   4    18277.13    18330.74    223.29 o
  -3  -6   4       88.01      189.38     95.05 o
  -2  -6   4     7284.18     7202.84    288.90 o
  -1  -6   4    30362.63    31846.87    745.28 o
   0  -6   4    57053.83    58466.28    501.16 o
   1  -6   4      677.28      603.19    120.17 o
   2  -6   4    21233.18    23134.35    734.89 o
   3  -6   4      209.32      218.26     84.92 o
   4  -6   4    29088.29    30288.37    399.95 o
   5  -6   4     1639.60     1476.48    152.02 o
   6  -6   4      414.19      360.62    130.46 o
   7  -6   4       66.66      141.64    147.43 o
   8  -6   4     5734.15     5260.39    231.91 o
   9  -6   4       68.37       89.37    178.77 o
  10  -6   4     2231.45     2071.37    266.29 o
  11  -6   4     1767.89     1429.67    303.08 o
  12  -6   4     4144.89     4016.01    459.19 o
  13  -6   4     1044.55      410.01    375.73 o
  14  -6   4     1207.81      977.89    566.25 o
  15  -6   4     2403.28     2040.84    573.85 o
  16  -6   4     3644.67     4069.47    453.67 o
  17  -6   4      186.08      308.71    356.44 o
  18  -6   4      623.70      584.28    552.69 o
 -21  -5   4     1273.69     1833.96    653.75 o
 -20  -5   4        5.43       -3.38     95.15 o
 -19  -5   4      334.19      365.83    499.54 o
 -18  -5   4     2296.07     2654.88    469.78 o
 -17  -5   4     5463.58     6024.70    411.92 o
 -16  -5   4      592.92      722.28    333.67 o
 -15  -5   4       10.42       13.92     36.73 o
 -14  -5   4     4968.70     4729.24    253.88 o
 -13  -5   4     7606.82     7837.05    273.42 o
 -12  -5   4      562.08      423.79    177.63 o
 -11  -5   4     3251.75     3013.89    151.62 o
 -10  -5   4     2802.60     2593.98    149.37 o
  -9  -5   4     9769.88     9794.81    152.68 o
  -8  -5   4    11612.49    11301.25    154.72 o
  -7  -5   4    33862.23    34610.03    325.76 o
  -6  -5   4       82.39       69.40     65.43 o
  -5  -5   4    33637.07    33979.50    324.74 o
  -4  -5   4      583.82      484.70     90.47 o
  -3  -5   4      101.91      121.05    122.27 o
  -2  -5   4     7102.15     7237.68    210.61 o
  -1  -5   4    13578.93    13558.59    261.21 o
   0  -5   4      101.42      149.52     78.27 o
   1  -5   4     9420.26    10073.95    210.03 o
   2  -5   4     6129.87     5769.30    188.51 o
   3  -5   4     3656.86     3043.61    168.99 o
   4  -5   4      168.97      193.93    127.61 o
   5  -5   4    38995.70    37434.75   1052.19 o
   6  -5   4       36.07      -20.44    124.94 o
   7  -5   4       74.38        6.72     42.04 o
   8  -5   4       65.68       64.73    129.90 o
   9  -5   4     4737.61     4542.38    498.32 o
  10  -5   4     1217.53     1054.07    225.54 o
  11  -5   4      520.41      559.54    298.64 o
  12  -5   4       55.77       84.40    255.33 o
  13  -5   4     1254.03     1581.67    403.93 o
  14  -5   4       24.14       70.37    166.37 o
  15  -5   4     2558.51     2597.54    385.18 o
  16  -5   4       33.78       36.14    127.86 o
  17  -5   4      137.06      349.91    520.65 o
  18  -5   4       43.72       80.81    279.61 o
  19  -5   4     1434.91     2208.26    681.11 o
 -21  -4   4      186.13     -127.21    346.64 o
 -20  -4   4     2741.49     3232.92    587.79 o
 -19  -4   4     1214.22     1315.88    533.83 o
 -18  -4   4      700.44      564.81    483.39 o
 -17  -4   4        6.25     -101.05    395.51 o
 -16  -4   4     9564.74     9708.60    422.62 o
 -15  -4   4     2722.56     2660.20    317.25 o
 -14  -4   4      694.62      650.98    207.87 o
 -13  -4   4     3726.62     3624.01    180.12 o
 -12  -4   4    14193.26    14243.71    258.17 o
 -11  -4   4     5149.64     4941.38    166.62 o
 -10  -4   4     7335.63     7481.18    180.02 o
  -9  -4   4     1079.74      935.47     94.07 o
  -8  -4   4    12695.17    12187.44    169.61 o
  -7  -4   4    10575.73    10465.91    239.32 o
  -6  -4   4    39210.67    39610.91    603.23 o
  -5  -4   4     5674.92     5996.59    152.61 o
  -4  -4   4    12196.08    14007.72    317.63 o
  -3  -4   4    34820.09    37391.37    552.60 o
  -2  -4   4     4885.01     5287.68    179.70 o
  -1  -4   4     1607.54     1468.83     96.76 o
   0  -4   4     1718.01     2419.33    131.54 o
   1  -4   4     5589.05     6321.56    180.16 o
   2  -4   4     4833.32     4893.73    178.96 o
   3  -4   4      152.50      202.92    137.59 o
   4  -4   4    15821.87    18265.47    501.78 o
   5  -4   4      129.68      161.03     99.35 o
   6  -4   4    17797.19    18141.02    371.69 o
   7  -4   4     1187.18      882.20    143.01 o
   8  -4   4     4539.13     4593.98    203.90 o
   9  -4   4      424.71      435.37    179.10 o
  10  -4   4     7480.70     7805.43    269.37 o
  11  -4   4     1469.14     1277.46    352.24 o
  12  -4   4    10231.23    10132.87    538.28 o
  13  -4   4      671.33      165.49    344.40 o
  14  -4   4      975.44      924.60    350.52 o
  15  -4   4      710.09      727.90    366.25 o
  16  -4   4     3747.84     4035.22    465.66 o
  17  -4   4       23.27        7.00     63.71 o
  18  -4   4      446.47      449.53    504.04 o
  19  -4   4      243.22      350.23    514.42 o
 -21  -3   4       81.38      285.08    788.11 o
 -20  -3   4       14.70      -34.97   3412.81 o
 -19  -3   4     1365.22     1100.02    466.05 o
 -18  -3   4     1179.73     1273.45    452.81 o
 -17  -3   4      693.90      951.18    402.89 o
 -16  -3   4     1688.31     1661.96    356.66 o
 -15  -3   4     3810.38     3596.19    259.89 o
 -14  -3   4     3897.80     3854.56    194.22 o
 -13  -3   4     8838.77     9049.91    225.16 o
 -12  -3   4      366.52      246.70    163.34 o
 -11  -3   4       13.02        7.39     53.68 o
 -10  -3   4     2244.90     2059.73    127.79 o
  -9  -3   4    25040.31    25716.85    275.76 o
  -8  -3   4      965.55      848.26     72.00 o
  -7  -3   4        9.35      -25.20     43.80 o
  -6  -3   4     5852.03     5791.55    117.17 o
  -5  -3   4     5335.19     4886.94    148.80 o
  -4  -3   4    33426.80    33295.45    310.95 o
  -3  -3   4    23415.49    23499.86    330.72 o
  -2  -3   4     2437.23     2726.30    214.31 o
  -1  -3   4      252.52      408.87     86.44 o
   0  -3   4    32425.44    32937.36    616.38 o
   1  -3   4     3957.42     4391.43    166.07 o
   2  -3   4      160.60      150.50    183.04 o
   3  -3   4    18362.70    18086.38    281.67 o
   4  -3   4     4595.82     4265.25    176.12 o
   5  -3   4     1025.60      604.56    144.21 o
   6  -3   4      379.55      384.15    181.37 o
   7  -3   4     7306.29     7239.50    228.51 o
   8  -3   4      569.37      509.63    149.34 o
   9  -3   4    12232.15    12297.47    309.12 o
  10  -3   4       46.60      -31.52    326.53 o
  11  -3   4       82.80       -4.55     34.73 o
  12  -3   4       39.04      346.13    329.83 o
  13  -3   4     7656.98     7105.94    489.00 o
  14  -3   4        4.72       48.27    116.17 o
  15  -3   4     1289.65      910.43    387.59 o
  16  -3   4      282.59        4.85    136.59 o
  17  -3   4     5671.16     6073.43    660.98 o
  18  -3   4       39.35      167.63    582.63 o
  19  -3   4       19.93      308.38    691.09 o
 -21  -2   4      237.10      422.75    366.04 o
 -20  -2   4     1418.14     1547.79    547.94 o
 -19  -2   4       41.19      184.68    779.25 o
 -18  -2   4      264.20      531.36    355.65 o
 -17  -2   4      735.40      788.52    297.14 o
 -16  -2   4     3906.86     3825.64    279.49 o
 -15  -2   4      488.19      510.01    189.71 o
 -14  -2   4      437.11      286.61    185.19 o
 -13  -2   4      621.58      572.83    166.28 o
 -12  -2   4     4296.81     4181.00    158.75 o
 -11  -2   4      348.93      363.92    107.28 o
 -10  -2   4     1100.18     1033.99    123.30 o
  -9  -2   4       45.39      -22.26     53.02 o
  -8  -2   4    29639.67    29654.06    364.61 o
  -7  -2   4      355.86      339.30    128.53 o
  -6  -2   4     1298.42     1234.71    116.30 o
  -5  -2   4     1190.11     1286.15     86.07 o
  -4  -2   4    10150.76    11191.74    246.48 o
  -3  -2   4     8518.85     8778.92    166.92 o
  -2  -2   4    40014.00    43602.32    970.40 o
  -1  -2   4     4574.34     5019.49    209.74 o
   0  -2   4      229.02      477.41    121.27 o
   1  -2   4      438.05      599.61    113.94 o
   2  -2   4    60593.66    65566.60    962.36 o
   3  -2   4      329.90      515.33     76.95 o
   4  -2   4    45593.17    49638.05    448.23 o
   5  -2   4       19.31      120.78     68.58 o
   6  -2   4    32730.73    33366.26    413.40 o
   7  -2   4      267.90      286.28    149.35 o
   8  -2   4     5400.79     4891.95    375.00 o
   9  -2   4      885.67      771.13    183.50 o
  10  -2   4     6118.16     6105.07    399.27 o
  11  -2   4      300.64      222.71    394.58 o
  12  -2   4       60.71      248.27    378.45 o
  13  -2   4     1235.28      851.70    342.29 o
  14  -2   4     2048.33     1672.53    353.46 o
  15  -2   4      465.45      477.84    426.16 o
  16  -2   4      114.79      -11.27     43.74 o
  17  -2   4      292.92       47.96    118.82 o
  18  -2   4      997.06     1367.74    568.60 o
  19  -2   4       18.30       71.51    624.21 o
 -21  -1   4       16.39      455.36    758.04 o
 -20  -1   4     1290.07     1074.74    586.94 o
 -19  -1   4     4608.62     4870.56    503.64 o
 -18  -1   4       42.97      162.14    184.40 o
 -17  -1   4      250.48      278.52    250.49 o
 -16  -1   4     4353.03     4303.00    284.76 o
 -15  -1   4     5606.15     5750.62    256.55 o
 -14  -1   4     1770.36     1533.64    184.53 o
 -13  -1   4      197.90      158.58    204.47 o
 -12  -1   4     2866.20     2846.21    148.39 o
 -11  -1   4     7946.96     7552.98    152.25 o
 -10  -1   4     4531.65     4455.60    149.33 o
  -9  -1   4     2669.77     2469.78    117.81 o
  -8  -1   4     9792.15     9726.79    160.74 o
  -7  -1   4    34778.41    35250.41    260.68 o
  -6  -1   4     1772.73     1883.91    108.66 o
  -5  -1   4     1177.03     1125.68     81.54 o
  -4  -1   4    15847.04    15855.20    273.61 o
  -3  -1   4     2027.38     1939.11     74.77 o
  -2  -1   4     5863.72     5762.98    116.33 o
  -1  -1   4      795.95      891.35     72.44 o
   0  -1   4     2972.09     3280.75    100.39 o
   1  -1   4    22362.18    22888.60    362.17 o
   2  -1   4     3230.68     3042.98    119.14 o
   3  -1   4    30186.17    30471.35    409.10 o
   4  -1   4     3745.12     3539.78    177.03 o
   5  -1   4     6661.90     6021.14    387.16 o
   6  -1   4     1684.21     1552.06    148.11 o
   7  -1   4     6573.82     5855.94    211.70 o
   8  -1   4      843.37      698.58    167.96 o
   9  -1   4      384.15      410.85    163.49 o
  10  -1   4       93.18      120.32    176.09 o
  11  -1   4     4039.01     3869.13    393.28 o
  12  -1   4     1079.73      948.64    318.90 o
  13  -1   4     2121.77     1836.01    337.49 o
  14  -1   4        4.66       43.97    111.58 o
  15  -1   4     3331.03     3432.24    426.35 o
  16  -1   4      337.27      657.71    412.64 o
  17  -1   4     3124.62     3324.70    496.33 o
  18  -1   4      174.21      207.60    929.91 o
  19  -1   4       84.01      -28.95    345.93 o
 -21   0   4        0.67      163.54    783.53 o
 -20   0   4      655.31      780.78    560.67 o
 -19   0   4       71.15      159.53    274.73 o
 -18   0   4    11419.88    13269.15    400.24 o
 -17   0   4       27.94      120.43    178.34 o
 -16   0   4      678.52      902.10    256.19 o
 -15   0   4      368.46      155.05    257.48 o
 -14   0   4    13214.32    13669.22    280.62 o
 -13   0   4      494.49      505.84    172.31 o
 -12   0   4     4713.58     4496.60    173.78 o
 -11   0   4       12.02      -11.98     44.56 o
 -10   0   4    37635.86    38649.91    544.49 o
  -9   0   4      680.13      548.08     94.48 o
  -8   0   4    38959.91    40493.71    667.02 o
  -7   0   4        8.61       10.19     73.48 o
  -6   0   4    39760.55    43498.13    526.76 o
  -5   0   4        5.86       55.22     39.45 o
  -4   0   4    11204.56    11770.44    336.20 o
  -3   0   4      298.86      229.53     78.85 o
  -2   0   4    10949.52    12085.09    126.33 o
  -1   0   4      159.63      271.87    102.72 o
   0   0   4      190.97      237.02     93.91 o
   1   0   4      650.82      902.30     76.97 o
   2   0   4        1.30       27.38     80.03 o
   3   0   4      696.58     1019.70    254.59 o
   4   0   4    42731.53    43243.08    983.20 o
   5   0   4      628.74      571.75     94.10 o
   6   0   4       40.41       67.57     90.47 o
   7   0   4      213.65      185.64    145.91 o
   8   0   4     9308.94     8921.34    211.85 o
   9   0   4      281.36      212.59    165.02 o
  10   0   4     6744.75     6643.19    586.52 o
  11   0   4      104.62      194.76    219.37 o
  12   0   4     6605.10     6981.52    271.27 o
  13   0   4      310.10      202.22    244.20 o
  14   0   4     4540.22     4791.90    478.89 o
  15   0   4       72.29       40.20    318.44 o
  16   0   4     2325.36     2428.00    466.01 o
  17   0   4       97.64      176.71    490.00 o
  18   0   4     2792.52     2928.03    572.76 o
  19   0   4        4.62       -2.29    408.22 o
 -21   1   4     1105.78     1669.57    630.71 o
 -20   1   4       31.85      227.97    336.24 o
 -19   1   4     1731.75     1686.68    447.44 o
 -18   1   4       69.62       97.78    264.28 o
 -17   1   4     3500.98     4011.84    350.17 o
 -16   1   4        1.37       35.75    168.09 o
 -15   1   4     5107.31     4909.01    250.63 o
 -14   1   4      247.99      264.14    197.45 o
 -13   1   4      598.57      581.90    155.86 o
 -12   1   4     2730.56     2539.22    157.94 o
 -11   1   4    15851.96    16656.32    227.92 o
 -10   1   4       95.87       19.76     44.45 o
  -9   1   4     2948.26     2774.22    105.64 o
  -8   1   4     4313.92     4326.90    120.74 o
  -7   1   4    51457.49    51577.21    655.08 o
  -6   1   4        5.81       47.50     26.27 o
  -5   1   4      107.83      200.54     72.06 o
  -4   1   4     4564.43     4890.08    116.30 o
  -3   1   4    11093.91    11488.57    137.37 o
  -2   1   4     1903.35     2129.98     87.33 o
  -1   1   4    12105.25    13001.75    365.16 o
   0   1   4      881.86     1002.28    119.11 o
   1   1   4    15825.43    16832.69    187.58 o
   2   1   4     4464.42     4551.22    274.90 o
   3   1   4    31701.54    31215.09    589.07 o
   4   1   4      272.62      197.20     66.04 o
   5   1   4    26031.25    25684.66    246.64 o
   6   1   4      613.11      684.61     98.92 o
   7   1   4     9078.12     7832.15    240.64 o
   8   1   4        2.35       -6.11     33.28 o
   9   1   4     1217.24     1145.03    136.52 o
  10   1   4     2096.74     1909.94    187.31 o
  11   1   4     5252.44     4940.52    189.72 o
  12   1   4      384.97      242.76    217.64 o
  13   1   4     2900.73     2419.73    266.71 o
  14   1   4     1032.06      937.97    272.88 o
  15   1   4     2599.01     2910.86    404.58 o
  16   1   4       36.16       92.73    216.62 o
  17   1   4       14.02      248.17    767.24 o
  18   1   4      459.04      626.50    595.45 o
  19   1   4      751.71     1105.03    592.79 o
 -22   2   4      333.14      445.20    638.40 o
 -21   2   4        9.43      105.65   1002.28 o
 -20   2   4     1029.15     1148.25    441.33 o
 -19   2   4      124.10      329.42    279.09 o
 -18   2   4     4958.05     5237.89    343.01 o
 -17   2   4        0.56      175.84    178.81 o
 -16   2   4      707.73      429.26    301.45 o
 -15   2   4       81.28      200.20    235.94 o
 -14   2   4     7478.40     7819.83    229.07 o
 -13   2   4        2.13       69.10     78.14 o
 -12   2   4     1023.29      942.61    183.25 o
 -11   2   4     6057.35     6459.85    359.69 o
 -10   2   4    21930.73    22328.69    425.75 o
  -9   2   4     2067.05     2137.31     84.59 o
  -8   2   4      752.16      713.68     68.74 o
  -7   2   4     1002.02     1054.30     69.80 o
  -6   2   4    40618.66    41438.25    228.22 o
  -5   2   4      118.43      131.11     52.59 o
  -4   2   4    13643.75    13776.49    408.71 o
  -3   2   4     4742.65     5033.51    152.69 o
  -2   2   4   163386.81   173025.75    619.45 o
  -1   2   4       12.59      265.04    105.28 o
   0   2   4    79890.66    95412.86   1036.32 o
   1   2   4     4037.46     4526.44    279.96 o
   2   2   4    16081.45    15574.70    505.56 o
   3   2   4     4225.23     4125.20    107.34 o
   4   2   4     6295.52     6173.83    135.03 o
   5   2   4     3722.09     3634.25    121.38 o
   6   2   4    11093.26    10847.01    177.96 o
   7   2   4      176.41      160.21    121.53 o
   8   2   4      619.11      509.42    116.16 o
   9   2   4       11.09       21.28    102.15 o
  10   2   4       58.06       65.55     63.01 o
  11   2   4     3235.19     3019.11    183.72 o
  12   2   4     8231.01     8568.71    448.23 o
  13   2   4      294.73      242.07    240.05 o
  14   2   4       18.20      376.72    337.62 o
  15   2   4      705.15      783.92    429.02 o
  16   2   4     3436.83     3540.38    481.34 o
  17   2   4      509.95      537.25    573.13 o
  18   2   4      334.06      331.51   1633.35 o
 -22   3   4       11.66       12.03     77.45 o
 -21   3   4      930.60      874.77    704.61 o
 -20   3   4      375.40      615.44    517.21 o
 -19   3   4     1289.97     1226.23    493.85 o
 -18   3   4       59.41      -67.09    245.40 o
 -17   3   4     4006.81     4053.19    307.32 o
 -16   3   4      522.56      542.34    245.83 o
 -15   3   4      749.62      626.92    212.02 o
 -14   3   4      527.78      431.89    161.73 o
 -13   3   4    10410.92    10652.33    242.14 o
 -12   3   4      583.73      515.15    156.02 o
 -11   3   4     4264.47     4108.76    154.12 o
 -10   3   4      227.80      222.70    109.50 o
  -9   3   4     9405.82     9289.49    195.60 o
  -8   3   4       22.03       18.71     35.11 o
  -7   3   4     5795.57     5615.97    131.48 o
  -6   3   4      168.27      118.53     62.99 o
  -5   3   4     4221.66     4166.61     85.22 o
  -4   3   4     1880.94     1808.28    103.64 o
  -3   3   4       38.81       70.51     53.63 o
  -2   3   4      657.35      682.04    102.25 o
  -1   3   4     9256.85     9963.97    232.32 o
   0   3   4     1717.85     1836.53    231.28 o
   1   3   4    26669.12    26937.75    487.40 o
   2   3   4      113.39      143.93     62.21 o
   3   3   4    12643.05    12414.18    315.06 o
   4   3   4     9184.57     9124.51    138.57 o
   5   3   4    37380.18    36352.00    289.68 o
   6   3   4      721.65      536.57     94.22 o
   7   3   4      595.91      442.56    114.60 o
   8   3   4       52.66        6.56     27.31 o
   9   3   4     8607.89     8903.54    180.79 o
  10   3   4     1721.86     1508.73    168.95 o
  11   3   4       45.43       83.02    182.85 o
  12   3   4     1278.16     1106.41    246.64 o
  13   3   4     7140.77     7472.44    374.08 o
  14   3   4      844.99      894.25    398.85 o
  15   3   4      326.35      459.10    408.86 o
  16   3   4      412.16      405.73    454.75 o
  17   3   4     3425.43     3890.20    545.91 o
  18   3   4      287.60      468.11    730.88 o
 -21   4   4       18.70      144.46    475.50 o
 -20   4   4     1972.95     2036.97    563.87 o
 -19   4   4       34.33      351.54    516.40 o
 -18   4   4       17.66       49.00    162.08 o
 -17   4   4       44.24       45.46    291.16 o
 -16   4   4     7608.31     8330.20    324.30 o
 -15   4   4     1328.28      989.22    253.63 o
 -14   4   4      584.15      579.02    181.35 o
 -13   4   4      496.96      645.59    178.11 o
 -12   4   4    16245.36    17039.84    302.54 o
 -11   4   4     2046.64     1845.64    135.00 o
 -10   4   4    13022.69    13407.80    222.48 o
  -9   4   4        5.72       -3.51     16.37 o
  -8   4   4    14695.13    14500.91    203.48 o
  -7   4   4    18251.40    18648.35    201.97 o
  -6   4   4    26675.04    26856.31    297.46 o
  -5   4   4     4307.72     4370.14    155.73 o
  -4   4   4    12216.75    12589.88    236.95 o
  -3   4   4    13797.28    15181.83    221.38 o
  -2   4   4    26583.14    28846.73    283.46 o
  -1   4   4     5994.77     6360.87    144.10 o
   0   4   4     4623.10     5211.82    173.80 o
   1   4   4    15019.67    15030.65    432.51 o
   2   4   4    30786.15    31978.22    255.31 o
   3   4   4     4665.61     4383.62    179.62 o
   4   4   4     1425.34     1442.84    157.75 o
   5   4   4    11238.71    11481.39    205.12 o
   6   4   4    17422.43    17594.08    276.56 o
   7   4   4     8577.45     8274.07    162.40 o
   8   4   4     1192.36     1030.09    115.30 o
   9   4   4       88.66      103.35     96.19 o
  10   4   4     2184.97     1946.69    199.69 o
  11   4   4     4145.99     3998.02    308.42 o
  12   4   4      921.51      802.02    361.16 o
  13   4   4       76.43      102.69    273.98 o
  14   4   4     1730.71     1477.86    417.59 o
  15   4   4     3469.09     3273.35    370.24 o
  16   4   4     1470.87     1483.47    417.81 o
  17   4   4       89.60      494.79    873.43 o
  18   4   4      113.02      306.48    913.83 o
 -21   5   4       30.05       44.13    115.92 o
 -20   5   4        3.86      -38.39    174.07 o
 -19   5   4     2944.48     3235.30    527.21 o
 -18   5   4      290.61      433.49    409.42 o
 -17   5   4     1931.60     1840.06    378.87 o
 -16   5   4       52.57      155.66    394.64 o
 -15   5   4     3045.97     3000.53    331.67 o
 -14   5   4      414.40      254.52    412.59 o
 -13   5   4      945.55      656.97    259.68 o
 -12   5   4      511.54      501.02    230.15 o
 -11   5   4     1848.61     1749.98    159.26 o
 -10   5   4      524.75      384.69    116.99 o
  -9   5   4     7530.47     7301.07    149.27 o
  -8   5   4      969.86      854.84     95.73 o
  -7   5   4      800.17      861.73    110.67 o
  -6   5   4     6079.59     6013.72    169.79 o
  -5   5   4     5110.34     4755.66    158.55 o
  -4   5   4     3531.78     3457.34    102.03 o
  -3   5   4       26.57       25.91     54.92 o
  -2   5   4    17694.61    18736.63    348.70 o
  -1   5   4    29311.22    31015.93    369.00 o
   0   5   4    29769.54    29802.03    333.19 o
   1   5   4     2098.19     2099.12    151.52 o
   2   5   4     2033.80     1946.03    102.58 o
   3   5   4    12660.29    12344.33    206.84 o
   4   5   4    25720.03    25245.67    355.62 o
   5   5   4     6979.12     6754.63    245.60 o
   6   5   4     1395.40     1432.88    131.89 o
   7   5   4      350.37      276.73    135.69 o
   8   5   4     2655.68     2427.96    145.52 o
   9   5   4     8636.98     8945.90    213.26 o
  10   5   4      232.31       21.04    126.44 o
  11   5   4       18.68      140.34    335.08 o
  12   5   4     1049.67      844.29    342.85 o
  13   5   4     2326.73     2257.30    390.93 o
  14   5   4       61.80      -13.84    359.69 o
  15   5   4      730.32      894.21    540.15 o
  16   5   4      800.80      509.66    646.67 o
  17   5   4      832.34     1142.56    835.18 o
 -21   6   4      155.05      334.46    582.29 o
 -20   6   4      706.95      845.88    508.18 o
 -19   6   4       16.77     -145.21    703.95 o
 -18   6   4     1124.72     1160.40    448.93 o
 -17   6   4      754.14      769.70    477.20 o
 -16   6   4     3486.89     3185.00    399.92 o
 -15   6   4      103.63       92.74   1134.78 o
 -14   6   4     3961.33     4231.52    283.76 o
 -13   6   4      633.05      639.85    263.81 o
 -12   6   4     7902.90     7667.63    312.35 o
 -11   6   4        4.98      123.07    183.02 o
 -10   6   4      645.48      599.66    155.40 o
  -9   6   4     9341.64     9114.02    164.88 o
  -8   6   4    22903.29    23405.98    230.61 o
  -7   6   4     2607.05     2566.98     90.26 o
  -6   6   4     1091.32      850.42    117.08 o
  -5   6   4      714.64      531.43     80.96 o
  -4   6   4    16959.37    17194.08    241.71 o
  -3   6   4     3232.88     3260.90    115.77 o
  -2   6   4     2528.17     2254.75    116.44 o
  -1   6   4    15577.91    17773.14    257.07 o
   0   6   4    31339.25    32550.87   1315.18 o
   1   6   4      804.98      668.09    178.04 o
   2   6   4      469.46      652.13    101.40 o
   3   6   4       50.96       10.92     27.20 o
   4   6   4    12734.42    12354.33    217.52 o
   5   6   4     3390.06     2955.38    140.61 o
   6   6   4      196.48       71.69    185.88 o
   7   6   4      770.49      494.55    153.54 o
   8   6   4     9546.03     9330.60    390.44 o
   9   6   4     9357.56     9514.99    522.17 o
  10   6   4       21.16      144.04    458.16 o
  11   6   4     1726.67     1499.51    479.50 o
  12   6   4      556.89      651.32    305.75 o
  13   6   4     1712.55     1771.78    313.53 o
  14   6   4     3477.25     3831.52    436.13 o
  15   6   4      796.16      600.35    700.02 o
  16   6   4       65.03       89.09    593.72 o
  17   6   4     1856.79     2134.79    638.45 o
 -20   7   4      466.80      411.82    805.04 o
 -19   7   4     1917.80     1783.73    561.60 o
 -18   7   4      152.53      435.52    462.94 o
 -17   7   4       58.24      -63.67    372.45 o
 -16   7   4        7.63      -11.94    350.01 o
 -15   7   4     5159.46     4547.30    480.29 o
 -14   7   4       50.91      145.73    206.14 o
 -13   7   4       97.25       16.07    208.91 o
 -12   7   4     4495.66     4837.02    303.59 o
 -11   7   4     1550.62     1504.35    222.48 o
 -10   7   4      162.27        8.87     85.38 o
  -9   7   4     1201.85     1033.01    155.80 o
  -8   7   4      311.83      145.06    159.96 o
  -7   7   4     6531.58     6020.43    215.54 o
  -6   7   4      861.35      707.56     92.30 o
  -5   7   4     4419.57     3762.58    120.28 o
  -4   7   4     2323.86     2064.90    106.32 o
  -3   7   4     7039.72     6643.85    168.52 o
  -2   7   4    32157.42    33555.27    399.34 o
  -1   7   4    19169.71    19098.09    387.82 o
   0   7   4      108.74      201.42    126.68 o
   1   7   4    17490.19    17799.37    417.09 o
   2   7   4    14963.36    15307.96    297.63 o
   3   7   4     7314.66     7125.51    175.12 o
   4   7   4      744.08      637.10    137.27 o
   5   7   4      155.23      187.19    127.13 o
   6   7   4     4861.30     4148.49    167.28 o
   7   7   4     9421.24     9555.03    235.85 o
   8   7   4      513.74      504.14    265.69 o
   9   7   4     4561.72     4017.69    289.25 o
  10   7   4     4198.58     3544.68    314.16 o
  11   7   4     5261.02     5782.75    361.24 o
  12   7   4      971.20      747.00    385.42 o
  13   7   4      377.14      297.18    375.28 o
  14   7   4      566.79      529.14    410.66 o
  15   7   4     1634.63     2248.56    516.88 o
  16   7   4      667.76      707.78    580.75 o
  17   7   4      487.78      523.25    491.35 o
 -20   8   4      499.42      391.19    593.66 o
 -19   8   4      943.86      915.51    598.57 o
 -18   8   4     3153.86     3520.77    459.92 o
 -17   8   4      975.35     1253.08    440.78 o
 -16   8   4      112.37       85.06    271.30 o
 -15   8   4       38.15      -71.91   1094.80 o
 -14   8   4     5708.39     5773.60    323.11 o
 -13   8   4     6309.15     6275.84    317.72 o
 -12   8   4     1236.41     1114.00    269.36 o
 -11   8   4      106.06      124.18    227.65 o
 -10   8   4     4340.20     4211.43    193.24 o
  -9   8   4    17266.22    16784.58    305.49 o
  -8   8   4     2484.23     2322.98    154.10 o
  -7   8   4     1014.00     1001.63    136.70 o
  -6   8   4     2697.25     2478.08    109.92 o
  -5   8   4     6588.55     6645.45    217.88 o
  -4   8   4    13596.35    13061.75    224.24 o
  -3   8   4       90.75       85.71     65.13 o
  -2   8   4     2741.07     2692.61    141.94 o
  -1   8   4    12600.49    13040.96    287.81 o
   0   8   4    47393.96    50521.37   1100.53 o
   1   8   4      183.04      279.41    146.76 o
   2   8   4      349.49      503.22    111.12 o
   3   8   4     5143.29     4991.01    149.56 o
   4   8   4    11566.83    11396.32    208.30 o
   5   8   4     5015.83     4826.05    159.14 o
   6   8   4      217.45      187.04    110.54 o
   7   8   4    17519.59    18032.99    356.89 o
   8   8   4     3136.41     3034.75    210.62 o
   9   8   4     8120.53     8461.43    371.35 o
  10   8   4        1.42      114.18    166.01 o
  11   8   4     1807.77     1886.72    368.99 o
  12   8   4     2223.66     2639.24    402.93 o
  13   8   4     2035.27     1786.22    440.45 o
  14   8   4      776.86      722.56    501.22 o
  15   8   4      353.76      485.00    461.17 o
  16   8   4      158.35      317.72    595.06 o
  17   8   4     1752.97     2369.61   1028.11 o
 -20   9   4     1116.93     1274.01    611.04 o
 -19   9   4      204.48       32.93    120.17 o
 -18   9   4      574.42       76.30    467.32 o
 -17   9   4     1339.90     1617.14    464.04 o
 -16   9   4     3981.08     3974.77    574.02 o
 -15   9   4      134.72       54.24   1980.83 o
 -14   9   4       20.03      113.52    185.74 o
 -13   9   4     3287.48     3230.70    317.63 o
 -12   9   4     3816.15     3915.83    284.42 o
 -11   9   4     2393.59     2086.35    254.80 o
 -10   9   4      223.75      148.03    241.37 o
  -9   9   4     4401.55     4068.86    192.97 o
  -8   9   4      572.95      440.17    167.93 o
  -7   9   4    10312.48     9483.63    248.51 o
  -6   9   4      446.20      324.58    144.35 o
  -5   9   4     4126.14     3663.70    149.93 o
  -4   9   4      115.37       80.72     90.09 o
  -3   9   4     9573.86     9463.71    217.28 o
  -2   9   4     3031.51     2732.16    153.46 o
  -1   9   4     1883.12     1329.59    161.98 o
   0   9   4     5270.88     5215.06    292.43 o
   1   9   4     4057.73     3759.13    169.61 o
   2   9   4     3947.53     3520.16    140.30 o
   3   9   4     5270.19     5009.19    159.28 o
   4   9   4     5654.74     5481.10    169.19 o
   5   9   4     1180.95     1165.39    195.12 o
   6   9   4    12681.45    12712.01    310.83 o
   7   9   4      392.56      403.00    215.70 o
   8   9   4     1299.63     1338.42    248.12 o
   9   9   4     2419.43     2222.71    263.74 o
  10   9   4     5249.09     5549.37    356.52 o
  11   9   4       14.23     -109.92    324.83 o
  12   9   4        0.27        6.71    369.59 o
  13   9   4     1591.06     1385.02    510.42 o
  14   9   4     3337.81     3442.28    527.49 o
  15   9   4      807.28      559.39    700.84 o
  16   9   4       30.79      -81.52    708.41 o
 -19  10   4      418.29      578.42    640.55 o
 -18  10   4      711.07      766.13    545.08 o
 -17  10   4      187.48       35.88    480.88 o
 -16  10   4      695.02      785.75    602.47 o
 -15  10   4      931.52      376.89    481.65 o
 -14  10   4     3232.38     2724.66    336.49 o
 -13  10   4     1734.58     1654.18    313.91 o
 -12  10   4     3026.96     2747.15    372.65 o
 -11  10   4     1004.49      830.50    295.48 o
 -10  10   4     6703.23     6179.47    274.52 o
  -9  10   4     3414.37     2947.74    190.66 o
  -8  10   4      877.62      778.95    215.03 o
  -7  10   4     5449.49     5172.84    258.77 o
  -6  10   4     6096.35     5880.54    311.64 o
  -5  10   4     4740.40     4584.14    198.48 o
  -4  10   4       62.07      135.18    147.30 o
  -3  10   4     6008.32     5570.19    191.62 o
  -2  10   4    12153.04    11780.02    272.80 o
  -1  10   4     5799.80     5575.01    178.92 o
   0  10   4        4.54       17.78    165.98 o
   1  10   4       13.78       21.01     98.24 o
   2  10   4     2804.66     2745.20    143.15 o
   3  10   4     5108.62     5232.71    171.74 o
   4  10   4      314.91      297.98    175.39 o
   5  10   4      880.64      522.11    206.59 o
   6  10   4     4172.32     4090.74    222.89 o
   7  10   4    17661.78    18260.42    385.03 o
   8  10   4     1615.05     1205.12    249.45 o
   9  10   4      293.74      499.61    250.30 o
  10  10   4      826.82      370.45    356.69 o
  11  10   4     5531.21     5814.95    415.21 o
  12  10   4     1217.21     1244.36    474.13 o
  13  10   4      385.80      562.86    504.76 o
  14  10   4      348.06      254.10    568.46 o
  15  10   4     2140.74     2217.83    614.19 o
  16  10   4        4.31       12.78    111.99 o
 -19  11   4       29.90       -1.06    233.47 o
 -18  11   4     2106.38     2537.65    560.03 o
 -17  11   4      416.51      232.92    591.51 o
 -16  11   4      391.92      327.97    543.46 o
 -15  11   4      211.88       80.14    427.42 o
 -14  11   4     5305.69     4973.49    388.45 o
 -13  11   4      855.23      945.63    375.06 o
 -12  11   4      511.55      433.22    498.50 o
 -11  11   4       77.13       -9.19     77.25 o
 -10  11   4     1762.32     1661.51    269.33 o
  -9  11   4      111.01      145.63    374.90 o
  -8  11   4     1154.59     1425.83    497.59 o
  -7  11   4     1086.57      774.84    242.08 o
  -6  11   4      354.30      202.90    286.25 o
  -5  11   4     6930.32     6556.44    205.42 o
  -4  11   4     3070.19     2777.95    193.16 o
  -3  11   4      724.65      525.25    156.14 o
  -2  11   4       56.68       65.58    136.00 o
  -1  11   4      618.05      599.03    212.57 o
   0  11   4    13301.76    13422.14    276.18 o
   1  11   4     1157.35     1155.63    178.59 o
   2  11   4      117.81      133.58    228.30 o
   3  11   4     1488.42     1439.50    210.18 o
   4  11   4    15228.98    15341.21    340.39 o
   5  11   4     6303.87     5974.28    256.17 o
   6  11   4    14493.45    14743.70    377.60 o
   7  11   4     2836.64     2632.22    258.39 o
   8  11   4     7393.97     7531.30    344.34 o
   9  11   4     3004.44     2853.61    313.12 o
  10  11   4     2627.55     2795.06    418.35 o
  11  11   4      208.89      382.07    375.03 o
  12  11   4      713.19      645.63    491.78 o
  13  11   4      280.11      545.00    473.99 o
  14  11   4     1893.91     1666.82    607.52 o
  15  11   4      576.12      518.50    719.76 o
 -18  12   4      343.54      442.26    581.05 o
 -17  12   4      296.00      128.78    504.48 o
 -16  12   4      644.45      385.39    821.24 o
 -15  12   4      698.39      883.98    649.84 o
 -14  12   4      271.36      247.14    530.55 o
 -13  12   4     3473.39     3304.34    538.47 o
 -12  12   4      733.92      364.24    474.55 o
 -11  12   4     6302.85     5031.56    474.33 o
 -10  12   4      537.89      372.19    354.52 o
  -9  12   4     6253.84     5462.37    330.80 o
  -8  12   4     1816.21     1505.18    265.11 o
  -7  12   4     4329.15     4463.17    274.40 o
  -6  12   4     4988.45     3976.12    652.27 o
  -5  12   4     3048.58     2904.33    254.14 o
  -4  12   4     9892.46     9563.92    256.60 o
  -3  12   4    17741.54    17622.56    326.97 o
  -2  12   4     2702.97     2405.62    190.92 o
  -1  12   4      263.03      265.58    267.26 o
   0  12   4     1157.17      976.26    240.75 o
   1  12   4    14868.75    15136.10    316.02 o
   2  12   4     4331.48     4269.33    216.61 o
   3  12   4      328.89      399.70    197.63 o
   4  12   4      813.97      650.34    239.17 o
   5  12   4    11845.18    12209.70    335.50 o
   6  12   4     2055.78     1837.12    260.34 o
   7  12   4     6835.09     6903.93    293.72 o
   8  12   4      411.95      423.55    300.11 o
   9  12   4     4297.94     4444.91    336.67 o
  10  12   4     1002.04      590.25    393.87 o
  11  12   4     3475.55     3287.92    506.53 o
  12  12   4      161.46      194.11    409.22 o
  13  12   4     1778.44     2012.72    588.45 o
  14  12   4       30.45      -28.83    345.38 o
 -18  13   4      696.16      764.38    588.41 o
 -17  13   4      280.15      455.02    517.03 o
 -16  13   4     1435.36     1659.14    693.95 o
 -15  13   4      499.48      449.24    630.30 o
 -14  13   4     1596.13     1305.96    594.98 o
 -13  13   4     1339.59      905.54    594.84 o
 -12  13   4     2567.08     1850.02    511.17 o
 -11  13   4     2287.95     1881.62    471.69 o
 -10  13   4     7842.52     7456.62    408.93 o
  -9  13   4     2340.79     2373.90    299.98 o
  -8  13   4     1763.53     1467.73    300.07 o
  -7  13   4       95.52       28.80    252.46 o
  -6  13   4     9677.47     9765.98    367.73 o
  -5  13   4     8485.15     8737.15    349.80 o
  -4  13   4     2198.35     1821.73    211.72 o
  -3  13   4      460.43      348.76    202.13 o
  -2  13   4    11402.98    10626.77    687.08 o
  -1  13   4       93.51       -3.35     30.50 o
   0  13   4     4425.54     3510.80    272.55 o
   1  13   4      327.67      366.27    288.12 o
   2  13   4     5340.90     5001.78    308.38 o
   3  13   4       78.07       55.78    273.50 o
   4  13   4     5103.25     4927.86    258.86 o
   5  13   4     1034.48      776.24    264.21 o
   6  13   4      296.73      365.65    286.56 o
   7  13   4     1232.82      773.45    300.30 o
   8  13   4     7540.26     7750.01    333.79 o
   9  13   4       28.31        7.97     71.29 o
  10  13   4      563.49      438.08    631.83 o
  11  13   4      264.84      320.18    605.24 o
  12  13   4     5604.71     5550.60    593.29 o
  13  13   4       26.33       44.09    468.09 o
 -17  14   4     2108.48     2279.18    589.54 o
 -16  14   4      628.31     1131.33    755.61 o
 -15  14   4       92.19      -24.77     97.60 o
 -14  14   4      191.66      137.97    630.32 o
 -13  14   4     2619.09     2338.57    569.35 o
 -12  14   4       64.66      -20.70    510.86 o
 -11  14   4      816.97      598.74    502.38 o
 -10  14   4      745.59      726.69    363.43 o
  -9  14   4     8506.19     8438.33    381.32 o
  -8  14   4       24.15       85.24    225.98 o
  -7  14   4     2520.24     2178.04    391.79 o
  -6  14   4        1.64      194.07    248.12 o
  -5  14   4     6231.41     6462.33    329.32 o
  -4  14   4      212.79      294.46    227.08 o
  -3  14   4     9049.34     8878.89    281.82 o
  -2  14   4      346.10      279.15    198.89 o
  -1  14   4     4214.34     4079.25    294.72 o
   0  14   4      414.44      179.77    301.44 o
   1  14   4     6867.77     7128.88    349.13 o
   2  14   4      456.11      222.34    306.19 o
   3  14   4     1575.83     1229.18    331.01 o
   4  14   4      189.17       37.60     83.69 o
   5  14   4     4161.99     3857.12    299.15 o
   6  14   4        0.10      186.31    536.99 o
   7  14   4      226.66      311.08    328.60 o
   8  14   4       93.13      -11.92    140.72 o
   9  14   4     7062.33     7480.89    484.34 o
  10  14   4       66.57      -34.85    376.06 o
  11  14   4       20.81       27.09    377.48 o
  12  14   4      254.62       13.13    228.85 o
  13  14   4     1409.53     1904.62    940.43 o
 -16  15   4     1047.00     1083.70    943.92 o
 -15  15   4      688.25      699.52    926.42 o
 -14  15   4      242.60      542.54    750.71 o
 -13  15   4       82.58      -19.91    216.57 o
 -12  15   4     2319.88     2309.79    554.10 o
 -11  15   4      454.97      187.83    747.92 o
 -10  15   4      548.56      552.36    447.84 o
  -9  15   4        0.01       43.87    169.75 o
  -8  15   4      261.01      377.37    422.27 o
  -7  15   4      429.57      468.53    320.30 o
  -6  15   4     5252.26     5462.97    346.20 o
  -5  15   4       89.70      203.68    471.98 o
  -4  15   4      180.35      174.70    286.39 o
  -3  15   4       22.86      199.33    307.40 o
  -2  15   4    11521.13    12050.79    404.27 o
  -1  15   4      471.79      473.86    324.90 o
   0  15   4      503.53      392.66    344.54 o
   1  15   4       43.55      176.89    272.91 o
   2  15   4     4452.49     4673.36    345.87 o
   3  15   4      139.54      183.04    505.36 o
   4  15   4      350.60      386.68    382.05 o
   5  15   4      623.32      535.38    385.63 o
   6  15   4     3083.52     3470.09    355.16 o
   7  15   4      575.99      476.01    499.94 o
   8  15   4      535.28      617.50    380.64 o
   9  15   4      339.03      436.07    468.59 o
  10  15   4      158.66      218.59    472.66 o
  11  15   4      394.74      424.85    638.62 o
  12  15   4     1206.72     1583.09    950.75 o
 -16  16   4      277.71      167.24   2600.93 o
 -15  16   4     2271.36     2413.14    774.53 o
 -13  16   4     2960.61     2629.59    672.02 o
 -11  16   4     1219.93     1164.33    669.56 o
 -10  16   4       58.99      105.17    522.85 o
  -9  16   4     1674.61     1603.67    376.15 o
  -8  16   4      919.99      374.04    363.59 o
  -7  16   4      218.07      474.51    355.57 o
  -6  16   4        0.56      144.87    477.44 o
  -5  16   4     4672.10     4862.21    365.93 o
  -4  16   4     1018.97      856.83    327.04 o
  -3  16   4      790.95      822.43    480.12 o
  -2  16   4      167.98      233.69    321.95 o
  -1  16   4     2195.08     2471.49    370.23 o
   0  16   4       15.24       93.05    339.88 o
   1  16   4      166.68      382.94    305.98 o
   2  16   4       10.36      -61.08    275.22 o
   3  16   4     3065.19     3158.76    405.77 o
   4  16   4      309.38      246.83    609.23 o
   5  16   4     3481.82     3223.87    455.00 o
   6  16   4      827.77     1064.97    457.33 o
   7  16   4     2757.34     2965.57    506.53 o
   8  16   4       29.33        0.55     48.82 o
   9  16   4      811.52      881.31    579.70 o
  10  16   4      163.71      174.94    361.98 o
  11  16   4     2576.71     2404.44   1083.83 o
 -15  17   4       37.27     -112.09   2230.03 o
 -14  17   4      305.52      548.70    837.49 o
 -13  17   4       96.55       35.01    471.96 o
 -12  17   4     2615.93     2462.52    741.47 o
 -11  17   4       34.80      -68.15    247.92 o
 -10  17   4      865.33     1079.78    448.78 o
  -9  17   4      862.53      551.46    494.93 o
  -8  17   4      974.76     1446.60    460.33 o
  -7  17   4       64.17      130.44    521.12 o
  -6  17   4     1440.30     1228.53    400.87 o
  -5  17   4       26.53     -126.83    808.68 o
  -4  17   4     8589.21     9892.11    623.13 o
  -3  17   4      208.84       78.25    677.87 o
  -2  17   4     1000.06      564.09    560.26 o
  -1  17   4        0.40      -70.94    517.79 o
   0  17   4    10454.62    11427.37    459.18 o
   1  17   4      105.25       31.45    225.14 o
   2  17   4     3295.32     3367.88    433.29 o
   3  17   4       64.77        3.48     30.22 o
   4  17   4     3629.27     4061.49    469.46 o
   5  17   4       22.14       44.98    469.08 o
   6  17   4     2407.23     2479.60    512.92 o
   7  17   4       42.79      -49.18    286.92 o
   8  17   4     1458.92     1525.68    613.61 o
   9  17   4        2.99     -130.52    690.65 o
 -14  18   4      468.20      187.08    616.20 o
 -13  18   4      149.89       -7.89     38.21 o
 -12  18   4       98.45      457.74    672.50 o
 -11  18   4     4658.44     4857.31    752.71 o
 -10  18   4        3.71       70.25    319.94 o
  -9  18   4       91.78       15.29    146.57 o
  -8  18   4      111.80        3.63     34.56 o
  -7  18   4     2470.44     2461.17    475.35 o
  -6  18   4      139.78      265.13    457.68 o
  -5  18   4     1202.07     1305.33    421.90 o
  -4  18   4      120.71       16.50    479.50 o
  -3  18   4     2527.81     2548.74    613.58 o
  -2  18   4      531.73      697.18    544.58 o
  -1  18   4      575.82      835.72    543.00 o
   0  18   4      212.56       10.45     87.08 o
   1  18   4     2528.76     2004.87    479.67 o
   2  18   4      946.98      659.90    471.85 o
   3  18   4     4094.87     4431.30    482.37 o
   4  18   4      297.41      553.88    465.82 o
   5  18   4      424.07      409.18    481.39 o
   6  18   4      209.88      403.24    628.95 o
   7  18   4     4730.49     4128.19    614.40 o
   8  18   4       22.80        2.12    360.93 o
 -13  19   4       23.25       -0.33      7.16 o
 -12  19   4       14.93     -193.39   1182.20 o
 -11  19   4        2.48      178.82    726.08 o
 -10  19   4     2358.55     2853.57    571.36 o
  -9  19   4      606.37      393.19    959.28 o
  -8  19   4     2273.20     2706.58    532.00 o
  -7  19   4      250.64      326.55    490.34 o
  -6  19   4     1801.16     1519.17    522.45 o
  -5  19   4     1396.94      847.61    716.35 o
  -4  19   4     3343.15     3292.47    681.44 o
  -3  19   4       61.45       12.60    117.96 o
  -2  19   4      276.89       30.08    106.91 o
  -1  19   4      245.08      -94.41   1431.17 o
   0  19   4     5162.81     6291.26    748.99 o
   1  19   4       70.47       51.79    499.14 o
   2  19   4        8.91       85.98    140.70 o
   3  19   4       14.29      287.21    557.13 o
   4  19   4     4837.26     5748.32    576.28 o
   5  19   4       55.85      524.49    622.39 o
   6  19   4      338.74      137.28    265.89 o
   7  19   4       47.20       62.69    297.34 o
 -12  20   4      179.53       73.76    459.90 o
 -11  20   4      523.36      707.31    974.84 o
 -10  20   4      395.24      110.93    436.30 o
  -9  20   4      965.26     1074.50    651.86 o
  -8  20   4      259.69      399.29    634.04 o
  -7  20   4      645.05      369.14    700.97 o
  -6  20   4       46.46      -14.58    630.34 o
  -5  20   4      738.06      952.75    727.65 o
  -4  20   4      870.14     1024.28    794.31 o
  -3  20   4     1247.91     1613.31    759.02 o
  -2  20   4     1186.24     1619.83    797.14 o
  -1  20   4       70.88      476.33    880.88 o
   0  20   4      216.29      273.26   1453.66 o
   1  20   4     3343.53     4627.50    583.47 o
   2  20   4     1323.20     1732.53    614.55 o
   3  20   4     1347.31     1082.36    635.66 o
   4  20   4      222.46      323.88    562.58 o
   5  20   4     3841.26     3792.14    665.02 o
   6  20   4      972.70     1190.31    995.86 o
 -10  21   4     1083.78      693.70    924.03 o
  -9  21   4       40.76      207.39   1311.38 o
  -8  21   4       13.67     -112.00    367.24 o
  -7  21   4     2714.45     2417.01   1002.76 o
  -6  21   4     3023.68     2551.09    876.07 o
  -5  21   4      775.34      357.48    708.95 o
  -4  21   4      240.22       82.55   1408.00 o
  -3  21   4     1015.76      615.88    837.84 o
  -2  21   4     2042.71     1579.61    880.30 o
  -1  21   4     1504.10     1107.24    854.79 o
   0  21   4     1271.87     1678.65    818.94 o
   1  21   4        1.72      208.48    541.68 o
   2  21   4      184.25       90.49    279.61 o
   3  21   4     2020.71     1908.47   1061.94 o
  -4 -23   5     1506.39     1587.96   1062.51 o
  -3 -23   5      297.18      676.04    683.87 o
  -2 -23   5       24.03       86.54    657.45 o
  -1 -23   5       59.39      139.95    488.00 o
  -7 -22   5     1109.43     1820.20   1085.99 o
  -6 -22   5     1004.34      738.02    686.43 o
  -5 -22   5      434.37      360.33    402.04 o
  -4 -22   5      128.32      364.68   1411.07 o
  -3 -22   5     2191.74     2077.87    523.66 o
  -2 -22   5     1242.46     1169.37    538.75 o
  -1 -22   5      755.81      769.62    736.76 o
   0 -22   5       80.92       29.98    165.13 o
   2 -22   5      150.69      516.75    819.03 o
   3 -22   5     2992.48     3498.18    766.71 o
   4 -22   5       25.86      -50.97    241.61 o
   5 -22   5      194.06      353.41    833.96 o
   6 -22   5      668.42      817.96    910.35 o
   7 -22   5      993.65      897.10    938.91 o
  -8 -21   5      231.03      136.02    540.20 o
  -7 -21   5       12.24      -58.99    689.49 o
  -6 -21   5     1573.25     1671.32    516.74 o
  -5 -21   5     1659.69     1388.51    496.03 o
  -4 -21   5      459.45      716.27    425.86 o
  -3 -21   5        4.55       78.05    597.85 o
  -2 -21   5     2333.86     2225.19    447.08 o
  -1 -21   5       12.26     -140.75    622.23 o
   0 -21   5     2483.56     2667.93    722.23 o
   3 -21   5      186.54      279.34    580.97 o
   4 -21   5     3848.04     4531.71    670.66 o
   5 -21   5      215.85      -20.50   1135.50 o
   6 -21   5       48.50     -180.59    706.30 o
   7 -21   5      171.79      149.13    583.77 o
   8 -21   5     2761.83     3459.92    843.30 o
   9 -21   5       28.15       91.69   2037.77 o
  10 -21   5      394.82      -66.55   2863.69 o
  -9 -20   5     1698.73     2205.73    902.65 o
  -8 -20   5        8.47      -43.41    328.18 o
  -7 -20   5     1889.67     1854.28    474.93 o
  -6 -20   5       18.07       54.20    340.54 o
  -5 -20   5     2989.55     3302.45    440.07 o
  -4 -20   5      324.72      452.73    426.04 o
  -3 -20   5     2715.58     2578.53    403.64 o
  -2 -20   5       68.12        6.42     42.15 o
  -1 -20   5       76.77      535.92    495.35 o
   0 -20   5      257.14      473.61    558.46 o
   1 -20   5     4827.83     4532.82    653.88 o
   3 -20   5        0.01      -45.03   1552.56 o
   4 -20   5        7.10       75.38    659.18 o
   5 -20   5     3026.71     3649.49    696.49 o
   6 -20   5      223.31      382.83    744.80 o
   7 -20   5        2.22      137.46    572.26 o
   8 -20   5       14.27      -31.01    469.15 o
   9 -20   5     3885.50     4047.82    807.86 o
  10 -20   5       45.77       89.90    849.77 o
 -11 -19   5      184.70      599.78    824.74 o
 -10 -19   5     1461.84     1536.38    868.68 o
  -9 -19   5      368.80       18.91    333.65 o
  -8 -19   5      370.21      355.26    464.51 o
  -7 -19   5      387.48        1.20    177.01 o
  -6 -19   5     5287.00     5970.20    393.62 o
  -5 -19   5       21.51      -44.94    202.06 o
  -4 -19   5      175.33       54.06    245.73 o
  -3 -19   5       50.78      -18.40    212.83 o
  -2 -19   5     2158.37     2164.65    443.30 o
  -1 -19   5      474.85      228.07    573.51 o
   0 -19   5       76.96       32.10    191.05 o
   1 -19   5       61.03      -48.03    194.19 o
   3 -19   5      402.45      131.79   2166.23 o
   4 -19   5     1341.60     1752.05    601.94 o
   5 -19   5        1.29       40.89   8886.32 o
   6 -19   5     7394.20     8331.90    641.58 o
   7 -19   5      279.82      383.04    766.53 o
   8 -19   5     1785.43     2410.05    675.54 o
   9 -19   5      164.11       56.36    894.29 o
  10 -19   5      407.36      321.98    597.93 o
  13 -19   5       19.82      136.44   1628.91 o
 -12 -18   5       73.96      -40.35    407.92 o
 -11 -18   5        4.35      187.19    964.32 o
 -10 -18   5      286.69      763.40    508.75 o
  -9 -18   5     3729.06     3671.02    511.20 o
  -8 -18   5      229.94      178.11    304.01 o
  -7 -18   5        0.09      -22.30     57.37 o
  -6 -18   5      377.40      332.64    348.31 o
  -5 -18   5     8908.38     9488.49    388.90 o
  -4 -18   5      742.85      523.56    320.34 o
  -3 -18   5       11.83      -47.53    115.66 o
  -2 -18   5     1147.61      925.21    377.05 o
  -1 -18   5     2841.55     2789.69    403.73 o
   0 -18   5     1513.17     1540.44    508.98 o
   1 -18   5       37.69      122.44    601.14 o
   2 -18   5       53.79     -166.30    882.14 o
   4 -18   5      656.14      830.45    534.41 o
   5 -18   5     4542.18     4995.81    530.09 o
   6 -18   5      267.41      586.53    546.20 o
   7 -18   5     1294.57     1635.01    575.19 o
   8 -18   5        0.98       59.05   1235.81 o
   9 -18   5     2956.82     3579.85    659.19 o
  10 -18   5      227.79      107.26    377.64 o
  11 -18   5      262.55       24.17    452.77 o
  12 -18   5       19.52     -195.45    553.61 o
  13 -18   5     1313.85     1347.07    690.60 o
 -13 -17   5      550.53      403.01    952.55 o
 -12 -17   5     1531.20     2058.14    846.07 o
 -11 -17   5       52.50       25.21    161.24 o
 -10 -17   5       14.25      -88.13    306.34 o
  -9 -17   5      257.14      -40.54    330.64 o
  -8 -17   5     2048.13     2332.61    364.16 o
  -7 -17   5     1070.01     1059.12    354.67 o
  -6 -17   5      956.04      643.46    307.75 o
  -5 -17   5       60.90       45.84    151.83 o
  -4 -17   5      912.62      908.07    311.27 o
  -3 -17   5        0.56       33.96    340.79 o
  -2 -17   5     4287.19     3617.49    379.26 o
  -1 -17   5      139.65       31.52    104.96 o
   0 -17   5     3312.22     3044.98    505.16 o
   1 -17   5       91.52      262.83    399.24 o
   2 -17   5     3283.22     3241.17    495.12 o
   4 -17   5     4084.13     3729.24    494.20 o
   5 -17   5      564.84      213.98    658.68 o
   6 -17   5     5645.41     7051.38    548.32 o
   7 -17   5     1157.02     1026.58    577.92 o
   8 -17   5      691.91      514.71    319.76 o
   9 -17   5       15.70     -100.94    363.82 o
  10 -17   5     2078.70     2133.34    390.43 o
  11 -17   5       40.23      168.93    817.34 o
  12 -17   5      463.24      109.70    300.77 o
  13 -17   5      805.84      800.63    647.38 o
  14 -17   5     2449.09     3214.71    625.62 o
 -15 -16   5     2718.75     3611.70    933.26 o
 -14 -16   5       55.48      -32.02    248.66 o
 -13 -16   5      628.25      646.25    724.18 o
 -12 -16   5        1.77      171.79    402.48 o
 -11 -16   5     5094.27     5609.31    725.28 o
 -10 -16   5      134.36      202.62    586.09 o
  -9 -16   5     1811.58     2597.53    345.94 o
  -8 -16   5       48.41       62.30    217.41 o
  -7 -16   5     6671.15     7015.95    312.84 o
  -6 -16   5      272.40      221.37    277.34 o
  -5 -16   5     2719.89     2823.31    292.33 o
  -4 -16   5      192.10      151.78    210.88 o
  -3 -16   5     8496.30     8280.91    320.06 o
  -2 -16   5      752.60      518.29    350.34 o
  -1 -16   5     6543.64     6157.69    348.35 o
   0 -16   5       72.62       25.84    184.02 o
   1 -16   5     2652.57     2810.34    442.16 o
   2 -16   5     1077.43     1353.23    436.12 o
   4 -16   5      104.18       77.57    246.73 o
   5 -16   5      398.62      837.89    441.17 o
   6 -16   5      406.16      205.45    278.87 o
   7 -16   5    11786.80    12597.18    360.37 o
   8 -16   5        1.16      -26.37    174.73 o
   9 -16   5      249.61      456.64    291.92 o
  10 -16   5      209.07      317.93    330.61 o
  11 -16   5     3928.91     4477.34    482.04 o
  12 -16   5      489.57      307.47    512.15 o
  13 -16   5      645.42      698.07    617.74 o
  14 -16   5       18.99       53.31    853.21 o
  15 -16   5     1700.04     1819.01    697.90 o
 -16 -15   5       70.93      150.63    751.01 o
 -15 -15   5       20.24      -54.83    616.38 o
 -14 -15   5     4849.35     5499.53    453.72 o
 -13 -15   5       15.69      -36.20    321.13 o
 -12 -15   5     1049.97     1028.57    374.84 o
 -11 -15   5      183.27      257.63    445.52 o
 -10 -15   5     5741.66     5737.85    407.11 o
  -9 -15   5      102.52      219.84    290.11 o
  -8 -15   5     6681.52     7026.74    307.37 o
  -7 -15   5       14.19       -5.08     79.21 o
  -6 -15   5     3435.18     3005.68    272.29 o
  -5 -15   5       82.42      129.98    245.08 o
  -4 -15   5     6267.26     6737.17    287.49 o
  -3 -15   5        7.99      196.57    283.64 o
  -2 -15   5     1166.02      956.39    302.62 o
  -1 -15   5     1062.69     1147.25    288.89 o
   0 -15   5     9939.67    10665.31    463.96 o
   1 -15   5     2899.59     2536.18    415.81 o
   2 -15   5      318.19       45.61    393.14 o
   4 -15   5    14979.69    17031.51    444.29 o
   5 -15   5      472.44      469.84    231.85 o
   6 -15   5     2194.52     2153.15    257.84 o
   7 -15   5      233.30      110.40    198.47 o
   8 -15   5     2224.61     2618.29    288.70 o
   9 -15   5     1723.80     2082.75    304.69 o
  10 -15   5     4609.11     4871.72    316.49 o
  11 -15   5      262.15      383.62    326.90 o
  12 -15   5      905.81     1096.12    470.34 o
  13 -15   5     1041.19      929.30    609.09 o
  14 -15   5     2432.38     2591.21    571.39 o
  15 -15   5       95.96       38.05   1289.63 o
 -17 -14   5      859.82     1113.58   1008.47 o
 -16 -14   5      480.99      266.03    547.29 o
 -15 -14   5     1111.53     1418.54    650.11 o
 -14 -14   5       26.49      108.06    236.41 o
 -13 -14   5       11.56       24.80    467.04 o
 -12 -14   5      459.37      439.75    281.00 o
 -11 -14   5     3119.41     3611.23    330.16 o
 -10 -14   5      390.86      153.01    363.96 o
  -9 -14   5     1055.31      955.22    263.70 o
  -8 -14   5      593.85      616.15    268.35 o
  -7 -14   5    12542.84    13136.10    352.01 o
  -6 -14   5      296.06      329.09    229.50 o
  -5 -14   5      156.18      223.69    249.68 o
  -4 -14   5     1950.51     1843.02    219.78 o
  -3 -14   5     8915.47     9235.61    357.98 o
  -2 -14   5     1802.28     1754.84    262.32 o
  -1 -14   5        5.60       -2.35     50.49 o
   0 -14   5       30.08      126.39    334.28 o
   1 -14   5    13721.17    14876.93    609.32 o
   2 -14   5     1626.01     1218.35    372.99 o
   3 -14   5     6328.70     6229.70    224.03 o
   4 -14   5      915.84      855.00    215.40 o
   5 -14   5     4325.57     4121.09    220.92 o
   6 -14   5     1049.97      551.49    239.76 o
   7 -14   5     1811.30     1799.32    239.64 o
   8 -14   5       48.01     -113.00    231.53 o
   9 -14   5     2064.24     1747.86    283.40 o
  10 -14   5      818.35      742.32    311.42 o
  11 -14   5     2090.30     2261.57    427.67 o
  12 -14   5        9.72      -41.72    374.86 o
  13 -14   5      632.49      524.31    472.39 o
  14 -14   5      282.63      575.42    533.46 o
  15 -14   5     1405.79     1500.64    552.79 o
  16 -14   5       13.89       55.70    524.36 o
 -18 -13   5     2186.93     3388.14   1038.61 o
 -17 -13   5        9.94      178.06    499.53 o
 -16 -13   5      394.45      410.33    445.98 o
 -15 -13   5       46.67      -47.73    197.33 o
 -14 -13   5     4445.76     5277.29    378.10 o
 -13 -13   5       27.06       48.92    213.79 o
 -12 -13   5      222.48      174.83    335.89 o
 -11 -13   5      113.89       72.37     99.69 o
 -10 -13   5    11893.20    13470.19    383.89 o
  -9 -13   5      199.99      258.05    206.87 o
  -8 -13   5     2677.45     2330.75    247.09 o
  -7 -13   5       42.42       87.72    177.00 o
  -6 -13   5    15073.22    14874.92    351.75 o
  -5 -13   5      553.30      396.56    190.37 o
  -4 -13   5    13452.79    13516.38    356.45 o
  -3 -13   5     1120.97      989.03    248.00 o
  -2 -13   5    12461.25    12158.13    374.45 o
  -1 -13   5     1427.46     1193.27    234.43 o
   0 -13   5     6481.21     5914.10    288.37 o
   1 -13   5      388.43      257.87    167.49 o
   2 -13   5     7352.62     7221.49    275.72 o
   3 -13   5     1699.21     1649.00    179.27 o
   4 -13   5     1514.67     1473.13    193.52 o
   5 -13   5       96.14      207.43    177.62 o
   6 -13   5     1179.19      899.31    217.63 o
   7 -13   5     2916.97     2750.35    230.00 o
   8 -13   5     2401.54     2372.62    254.02 o
   9 -13   5      536.33      425.77    254.51 o
  10 -13   5       58.81      403.59    351.92 o
  11 -13   5      690.20      739.92    379.09 o
  12 -13   5     4215.27     4608.97    417.73 o
  13 -13   5     1072.71      956.47    474.45 o
  14 -13   5       60.64       -6.02    139.26 o
  15 -13   5       13.81       -0.86     29.57 o
  16 -13   5     2560.03     2618.73    610.41 o
 -17 -12   5     2806.97     3158.57    512.25 o
 -16 -12   5      451.26      453.53    409.78 o
 -15 -12   5       37.58     -103.65    350.72 o
 -14 -12   5        0.88       65.78    193.30 o
 -13 -12   5     5919.00     6752.24    336.05 o
 -12 -12   5      297.00        2.80    273.80 o
 -11 -12   5      773.30      668.14    280.31 o
 -10 -12   5       74.26       11.65     66.81 o
  -9 -12   5     1868.66     1942.53    199.83 o
  -8 -12   5     4533.99     4515.55    252.12 o
  -7 -12   5      462.77      406.48    201.28 o
  -6 -12   5      119.19       86.18    166.92 o
  -5 -12   5     5511.20     5664.81    228.98 o
  -4 -12   5     1040.69      923.48    192.88 o
  -3 -12   5     3932.50     3899.92    248.57 o
  -2 -12   5      664.88      843.08    226.95 o
  -1 -12   5       26.72      384.01    227.97 o
   0 -12   5     1945.15     1522.79    152.04 o
   1 -12   5    14807.34    14604.08    325.12 o
   2 -12   5      613.52      268.04    174.90 o
   3 -12   5     2922.16     2765.94    159.85 o
   4 -12   5     1261.39     1052.94    171.45 o
   5 -12   5     4656.14     4496.54    201.67 o
   6 -12   5      253.82      309.42    228.21 o
   7 -12   5     1238.07      952.44    203.30 o
   8 -12   5    10493.55    10175.63    301.31 o
   9 -12   5     5813.38     5467.74    260.49 o
  10 -12   5      421.72      343.26    319.48 o
  11 -12   5      607.92      601.08    549.92 o
  12 -12   5      517.83      482.96    655.39 o
  13 -12   5     2147.41     2494.02    421.52 o
  14 -12   5     1763.99     1553.23    529.91 o
  15 -12   5       74.39       97.58    473.07 o
  16 -12   5        3.98      172.17    400.27 o
 -18 -11   5       99.76       36.09    201.81 o
 -17 -11   5       10.85     -166.04    363.66 o
 -16 -11   5     3458.70     3624.00    415.76 o
 -15 -11   5     1424.24     1301.38    364.77 o
 -14 -11   5      150.78      125.08    163.99 o
 -13 -11   5      117.19      111.00    178.41 o
 -12 -11   5     3198.76     3423.30    289.35 o
 -11 -11   5     3130.00     2853.95    266.22 o
 -10 -11   5      695.04      817.77    244.85 o
  -9 -11   5      462.27      357.91    207.83 o
  -8 -11   5     4368.82     4155.16    189.36 o
  -7 -11   5     3563.06     3757.15    224.98 o
  -6 -11   5     7045.30     6842.68    317.93 o
  -5 -11   5     1382.90     1136.15    180.34 o
  -4 -11   5     1339.97     1155.01    182.58 o
  -3 -11   5       56.09        8.27     66.75 o
  -2 -11   5     8706.90     9359.33    285.31 o
  -1 -11   5     1644.62     1425.35    136.68 o
   0 -11   5      397.93      347.16    146.23 o
   1 -11   5      147.85      173.59    140.86 o
   2 -11   5    17087.17    17537.29    276.52 o
   3 -11   5      470.07      335.38    166.99 o
   4 -11   5       92.56      115.53    122.19 o
   5 -11   5      320.51      364.74    241.32 o
   6 -11   5     5128.03     5095.14    212.72 o
   7 -11   5     2944.67     2697.79    250.71 o
   8 -11   5      218.05      205.17    247.25 o
   9 -11   5      400.67      325.02    303.25 o
  10 -11   5     1566.60     1394.76    405.75 o
  11 -11   5     1700.16     1152.50    524.83 o
  12 -11   5      589.47      645.13    535.05 o
  13 -11   5      373.94      370.40    673.02 o
  14 -11   5      142.49      143.06   1317.64 o
  15 -11   5     3073.17     3350.01    635.45 o
  16 -11   5     1260.58     1294.65    734.65 o
  17 -11   5        2.06      189.52   3571.83 o
 -18 -10   5       17.63      142.55    539.78 o
 -17 -10   5      751.18      536.98    371.91 o
 -16 -10   5      172.92       79.73    326.96 o
 -15 -10   5      626.73      706.85    348.45 o
 -14 -10   5      180.20      315.74    234.71 o
 -13 -10   5     3018.94     3248.07    286.56 o
 -12 -10   5      279.60      360.76    248.99 o
 -11 -10   5     2026.24     1859.84    241.14 o
 -10 -10   5      426.00      344.05    177.28 o
  -9 -10   5    10847.30    10659.43    248.40 o
  -8 -10   5      559.71      531.06    165.17 o
  -7 -10   5       53.54      156.90    134.34 o
  -6 -10   5     4586.98     4416.55    189.93 o
  -5 -10   5    15745.05    15653.78    304.48 o
  -4 -10   5     5458.47     5193.21    201.43 o
  -3 -10   5     2289.47     2516.20    227.91 o
  -2 -10   5      244.79      410.60     89.79 o
  -1 -10   5    14562.19    14584.82    216.72 o
   0 -10   5     7232.99     6865.16    158.18 o
   1 -10   5     3426.58     3240.57    148.75 o
   2 -10   5      396.62      319.77    124.95 o
   3 -10   5     6326.90     6522.41    194.66 o
   4 -10   5    13975.69    13360.61    332.24 o
   5 -10   5     2579.25     2394.80    238.01 o
   6 -10   5     1105.95      453.23    237.82 o
   7 -10   5     3608.85     2990.66    231.47 o
   8 -10   5     5992.80     6406.48    314.45 o
   9 -10   5     2078.55     2235.55    272.95 o
  10 -10   5       24.02      -71.16    126.79 o
  11 -10   5     3939.25     3191.92    504.28 o
  12 -10   5     1996.26     1954.50    439.63 o
  13 -10   5     1329.66     1042.47    596.69 o
  14 -10   5     1210.11     1845.48    613.81 o
  15 -10   5      185.25       44.96   1704.82 o
  16 -10   5      303.04      235.28    972.06 o
  17 -10   5      483.56      250.92    791.86 o
 -19  -9   5        3.93      126.81    461.53 o
 -18  -9   5     1946.06     2474.19    546.68 o
 -17  -9   5      329.22      283.46    314.11 o
 -16  -9   5     1547.82     1594.09    361.02 o
 -15  -9   5      285.34      297.93    430.45 o
 -14  -9   5     2644.39     2415.11    344.96 o
 -13  -9   5       10.93       61.65    270.20 o
 -12  -9   5     6974.27     7032.27    293.54 o
 -11  -9   5      509.99      574.83    214.31 o
 -10  -9   5     2247.95     2114.58    215.47 o
  -9  -9   5     1339.83     1468.68    165.09 o
  -8  -9   5    13244.93    13257.07    251.35 o
  -7  -9   5     2617.73     2391.19    146.96 o
  -6  -9   5     1977.06     1824.97    139.85 o
  -5  -9   5      772.48      727.10    148.47 o
  -4  -9   5     2458.90     2287.23    153.77 o
  -3  -9   5     7362.32     6559.93    248.52 o
  -2  -9   5     2370.71     2236.37     78.42 o
  -1  -9   5       17.69       -2.74     17.23 o
   0  -9   5    20985.35    20578.49    351.38 o
   1  -9   5     7217.02     7291.93    283.23 o
   2  -9   5     8936.64     8904.53    195.67 o
   3  -9   5      116.65       77.31    154.78 o
   4  -9   5     5441.15     5155.64    231.22 o
   5  -9   5     9850.99     9515.59    784.36 o
   6  -9   5     9385.33     8820.14    309.87 o
   7  -9   5       42.69      -32.12     99.29 o
   8  -9   5       19.26       25.90     73.82 o
   9  -9   5    18736.38    20026.01    450.72 o
  10  -9   5     2617.01     2377.94    272.82 o
  11  -9   5     1366.52     1084.20    487.86 o
  12  -9   5      287.36      306.71    443.45 o
  13  -9   5     1996.57     2238.99    547.62 o
  14  -9   5     1866.03     1927.30    605.33 o
  15  -9   5      591.88      358.62    605.34 o
  16  -9   5       58.68      169.46    828.95 o
  17  -9   5     1867.44     1740.93    675.99 o
 -20  -8   5      571.25      545.34    534.26 o
 -19  -8   5     1695.79     2149.86    540.31 o
 -18  -8   5      134.00      325.71    501.59 o
 -17  -8   5      112.82      118.50    205.65 o
 -16  -8   5     1309.45     1252.96    363.53 o
 -15  -8   5     1909.46     1789.06    331.78 o
 -14  -8   5     2337.21     2104.55    282.91 o
 -13  -8   5      125.15      189.85    202.63 o
 -12  -8   5     4599.21     4308.95    321.75 o
 -11  -8   5     9887.85    10243.93    300.70 o
 -10  -8   5     2368.08     2124.27    209.31 o
  -9  -8   5        7.57        0.35     58.28 o
  -8  -8   5     3403.83     3397.80    145.56 o
  -7  -8   5    17148.91    16801.87    271.19 o
  -6  -8   5     5903.67     5511.77    165.79 o
  -5  -8   5       12.48       52.33     62.06 o
  -4  -8   5     1381.39     1891.11    191.09 o
  -3  -8   5    12263.81    12773.71    608.13 o
  -2  -8   5    15163.90    15306.25    296.58 o
  -1  -8   5    16024.60    16195.84    381.46 o
   0  -8   5     5990.55     6158.92    261.49 o
   1  -8   5     6985.74     7896.69    530.65 o
   2  -8   5    10646.83    10452.15    251.75 o
   3  -8   5     4311.58     4622.30    199.73 o
   4  -8   5      462.29      249.55    185.97 o
   5  -8   5     2349.69     2482.00    185.42 o
   6  -8   5     6539.56     6747.35    262.66 o
   7  -8   5     2191.14     2024.76    190.84 o
   8  -8   5     3985.98     3805.67    227.01 o
   9  -8   5     3540.26     3458.25    254.95 o
  10  -8   5      876.85     1017.86    250.73 o
  11  -8   5     2123.79     1790.88    387.99 o
  12  -8   5     3167.93     3775.43    519.39 o
  13  -8   5       91.86       47.73    606.30 o
  14  -8   5      692.40      857.88    552.32 o
  15  -8   5      536.78      522.55    465.33 o
  16  -8   5     4070.32     4398.44    720.03 o
  17  -8   5      245.83      337.30    822.42 o
  18  -8   5        8.13      249.09    750.46 o
 -21  -7   5      448.96     1143.74    799.00 o
 -20  -7   5      232.62      186.39    475.20 o
 -19  -7   5      483.58      443.41    537.28 o
 -18  -7   5     2328.41     2870.72    509.83 o
 -17  -7   5       99.98      180.71    289.32 o
 -16  -7   5        2.09      -25.42    172.44 o
 -15  -7   5       15.40      -13.12     50.10 o
 -14  -7   5     2201.50     1980.47    272.21 o
 -13  -7   5     2475.02     2592.03    248.45 o
 -12  -7   5      427.22      284.84    282.85 o
 -11  -7   5      339.80      364.06    205.33 o
 -10  -7   5     2853.26     2855.01    185.63 o
  -9  -7   5     3993.34     3982.11    149.67 o
  -8  -7   5      713.51      741.66    133.92 o
  -7  -7   5      773.07      676.98    117.78 o
  -6  -7   5    15200.64    15335.71    279.70 o
  -5  -7   5     3328.39     3462.96    210.10 o
  -4  -7   5     5710.41     5232.86    175.37 o
  -3  -7   5      458.45      469.94    118.41 o
  -2  -7   5     9533.50     9431.89    157.17 o
  -1  -7   5      281.22      227.74     61.10 o
   0  -7   5    29709.01    28977.30    963.56 o
   1  -7   5    31409.49    32326.30   1216.89 o
   2  -7   5     5227.55     5283.75    495.92 o
   3  -7   5    20400.25    20476.38    422.74 o
   4  -7   5     8532.24     7887.19    240.65 o
   5  -7   5    13618.37    14283.42    319.57 o
   6  -7   5     3570.21     3188.27    201.66 o
   7  -7   5     3128.17     3215.40    340.22 o
   8  -7   5      112.37       96.33    157.62 o
   9  -7   5     6617.01     6835.65    347.94 o
  10  -7   5     1727.23     1614.11    261.68 o
  11  -7   5     1396.52     1034.59    447.65 o
  12  -7   5      684.56      853.66    387.85 o
  13  -7   5     2340.17     2299.40    553.90 o
  14  -7   5        2.03      -37.12    565.59 o
  15  -7   5      140.44      -72.73   1376.47 o
  16  -7   5      418.46      466.39    457.76 o
  17  -7   5     3972.73     4393.06    575.58 o
  18  -7   5      110.10      420.54    781.21 o
 -21  -6   5     1569.45     1181.05    941.33 o
 -20  -6   5     1737.04     1904.23    621.22 o
 -19  -6   5      180.06      277.00    582.15 o
 -18  -6   5      259.06       18.75    216.92 o
 -17  -6   5     1548.12     1411.86    427.09 o
 -16  -6   5     4915.32     5021.90    407.16 o
 -15  -6   5      148.91      138.58    119.46 o
 -14  -6   5      427.30      402.56    263.57 o
 -13  -6   5     7958.59     8012.17    281.70 o
 -12  -6   5     3949.88     3829.04    218.87 o
 -11  -6   5     6537.76     6686.12    239.27 o
 -10  -6   5      136.79      201.86    111.10 o
  -9  -6   5     3848.14     3671.11    130.19 o
  -8  -6   5    13686.69    13724.06    223.62 o
  -7  -6   5     5076.59     5190.79    118.90 o
  -6  -6   5    20503.42    20803.06    168.80 o
  -5  -6   5     8853.82     9108.67    172.97 o
  -4  -6   5    11959.39    11786.05    212.58 o
  -3  -6   5    20579.33    21999.53    463.96 o
  -2  -6   5     1883.47     1774.75    149.94 o
  -1  -6   5     1065.69     1179.21    103.24 o
   0  -6   5     9604.99    10480.55    334.83 o
   1  -6   5     1401.45     1316.10    132.13 o
   2  -6   5    26932.83    27155.22    352.83 o
   3  -6   5     1544.51     1936.13    153.63 o
   4  -6   5     6994.82     7066.18    222.85 o
   5  -6   5     3735.45     3785.99    193.34 o
   6  -6   5    15311.49    14993.44    326.65 o
   7  -6   5      260.14      240.09    171.49 o
   8  -6   5       78.24      -24.12    160.11 o
   9  -6   5      151.47      113.96    182.39 o
  10  -6   5    14123.22    15701.13    439.28 o
  11  -6   5       12.19       88.92    326.88 o
  12  -6   5        1.62      228.78    383.68 o
  13  -6   5      137.86      246.06    350.33 o
  14  -6   5     6454.83     6129.84    582.57 o
  15  -6   5        2.91      -36.44    295.83 o
  16  -6   5      105.05      335.97    824.43 o
  17  -6   5       22.33      -31.21    379.14 o
  18  -6   5     3525.70     4693.40    806.66 o
 -21  -5   5       70.57      514.46    525.71 o
 -20  -5   5      733.97      588.02    586.56 o
 -19  -5   5      634.41      849.79    467.62 o
 -18  -5   5      334.20      311.54    411.00 o
 -17  -5   5        0.02       86.19    227.20 o
 -16  -5   5      208.04      309.03    361.29 o
 -15  -5   5     3455.53     3525.43    269.82 o
 -14  -5   5     5447.40     5482.47    250.42 o
 -13  -5   5      763.75      544.86    188.88 o
 -12  -5   5      272.15      122.99    185.11 o
 -11  -5   5     3270.51     3435.48    152.38 o
 -10  -5   5     3695.29     3541.33    141.68 o
  -9  -5   5     1321.59     1125.41     96.44 o
  -8  -5   5      961.50      807.01    104.38 o
  -7  -5   5     4636.89     4192.61    191.96 o
  -6  -5   5    25580.51    27172.88    421.43 o
  -5  -5   5    22332.26    22886.79    235.49 o
  -4  -5   5      396.55      328.69    101.90 o
  -3  -5   5      586.57      575.25    114.06 o
  -2  -5   5    62715.04    62394.96    494.72 o
  -1  -5   5      272.79      176.48    105.01 o
   0  -5   5     3051.80     3138.40    139.55 o
   1  -5   5     3503.06     3113.08    218.87 o
   2  -5   5     2225.05     1873.75    149.09 o
   3  -5   5    35947.37    36344.34    436.96 o
   4  -5   5     3562.36     3308.53    178.52 o
   5  -5   5      576.11      576.92    144.41 o
   6  -5   5       79.27       69.56    113.88 o
   7  -5   5     9694.92     9740.84    283.97 o
   8  -5   5     1025.80      860.30    201.20 o
   9  -5   5     8855.87     8327.23   1006.43 o
  10  -5   5      881.05     1030.80    229.99 o
  11  -5   5     4159.26     4740.64    428.88 o
  12  -5   5      588.45      433.94    366.10 o
  13  -5   5     3563.93     3960.40    418.22 o
  14  -5   5       61.80       50.77    325.90 o
  15  -5   5     2311.84     2670.72    447.73 o
  16  -5   5      306.03      407.42    456.48 o
  17  -5   5     1974.21     1747.68    572.19 o
  18  -5   5        1.26     -185.03    495.13 o
  19  -5   5      452.98      217.45    705.92 o
 -21  -4   5      475.94      632.38    731.47 o
 -20  -4   5      434.98      666.01    696.42 o
 -19  -4   5      279.40      145.34    891.81 o
 -18  -4   5     3263.87     3742.13    466.69 o
 -17  -4   5      822.13      930.48    409.11 o
 -16  -4   5      209.48      265.31    276.54 o
 -15  -4   5      385.61      472.11    320.29 o
 -14  -4   5     4199.93     4394.14    240.81 o
 -13  -4   5     1368.59     1518.41    179.43 o
 -12  -4   5     1069.29      788.13    163.01 o
 -11  -4   5        8.52        5.69     67.33 o
 -10  -4   5    10842.58    11211.64    279.28 o
  -9  -4   5     2202.95     2044.98    100.18 o
  -8  -4   5    27752.59    26939.95    252.61 o
  -7  -4   5      285.14      331.17     68.78 o
  -6  -4   5      101.91      206.06     66.05 o
  -5  -4   5     4042.21     4035.19    221.35 o
  -4  -4   5    29061.62    27719.22    803.25 o
  -3  -4   5    23398.24    24130.18    255.07 o
  -2  -4   5     1288.62     1431.23    207.04 o
  -1  -4   5     1450.73     1724.06    150.93 o
   0  -4   5    43853.96    46143.12    367.83 o
   1  -4   5      110.47      177.78     98.09 o
   2  -4   5      118.70      313.88    104.72 o
   3  -4   5     2133.24     2587.14    172.40 o
   4  -4   5    64860.90    67898.21   1758.65 o
   5  -4   5     3877.64     3896.04    179.91 o
   6  -4   5      522.52      309.48    145.31 o
   7  -4   5       16.61       51.73     94.53 o
   8  -4   5    15615.40    15859.50    345.25 o
   9  -4   5      130.07      109.77    140.33 o
  10  -4   5     9402.82     9515.88    308.78 o
  11  -4   5     3879.56     3390.38    400.78 o
  12  -4   5     1661.84     1973.17    379.64 o
  13  -4   5       55.13       83.30    276.29 o
  14  -4   5     4428.08     3838.22    536.99 o
  15  -4   5       19.87       55.79    193.38 o
  16  -4   5     2600.17     2383.37    443.80 o
  17  -4   5      180.86      296.67    423.76 o
  18  -4   5     1952.44     1829.44    571.31 o
  19  -4   5      284.37      431.10    763.26 o
 -22  -3   5       82.69     -218.50    533.23 o
 -21  -3   5     2039.42     2544.41    614.89 o
 -20  -3   5      184.61      292.82    417.42 o
 -19  -3   5      730.63      782.58    499.00 o
 -18  -3   5        4.73      -14.19     61.45 o
 -17  -3   5     3772.83     3751.47    502.40 o
 -16  -3   5      422.43      542.03    361.82 o
 -15  -3   5     5107.71     5304.00    251.97 o
 -14  -3   5      106.32       60.47    177.50 o
 -13  -3   5     6608.03     6928.33    265.53 o
 -12  -3   5     1323.84     1138.71    150.85 o
 -11  -3   5    23890.05    25007.81    607.35 o
 -10  -3   5     4730.36     4839.23    154.52 o
  -9  -3   5       55.74       18.40     45.68 o
  -8  -3   5      100.24       29.69     25.97 o
  -7  -3   5    26544.00    26635.34    216.04 o
  -6  -3   5     2034.57     1907.29     75.94 o
  -5  -3   5     2392.45     2320.57     89.65 o
  -4  -3   5     7152.68     7337.29    105.80 o
  -3  -3   5    13669.19    13744.85    385.98 o
  -2  -3   5     2683.79     2578.74    158.02 o
  -1  -3   5      278.97      220.22    117.10 o
   0  -3   5     6230.18     5947.28    177.06 o
   1  -3   5    32207.87    32313.77    360.68 o
   2  -3   5      232.64      165.21    146.32 o
   3  -3   5     3422.31     3486.33    174.44 o
   4  -3   5     1314.69     1315.78     91.38 o
   5  -3   5    33237.96    34306.64    374.31 o
   6  -3   5       22.16      124.59    146.99 o
   7  -3   5     8504.07     8654.00    260.32 o
   8  -3   5     2271.66     2121.99    171.67 o
   9  -3   5     4966.66     4713.15    364.75 o
  10  -3   5        8.34       76.10    131.14 o
  11  -3   5     8042.88     8187.99    479.05 o
  12  -3   5     1257.42      988.72    419.99 o
  13  -3   5     1604.83     1136.37    508.92 o
  14  -3   5      992.76      864.18    415.46 o
  15  -3   5     6207.24     6751.91    678.11 o
  16  -3   5      166.28      119.04    385.01 o
  17  -3   5        2.08      -45.89    270.84 o
  18  -3   5       94.35      343.74    549.56 o
  19  -3   5     1575.07     1681.17    989.89 o
 -21  -2   5        1.13      152.64    470.68 o
 -20  -2   5      668.41      784.37    511.72 o
 -19  -2   5      329.41      453.88    474.93 o
 -18  -2   5     3984.80     3857.64    437.52 o
 -17  -2   5       39.48      308.00    360.80 o
 -16  -2   5     1150.69     1010.22    273.57 o
 -15  -2   5      585.08      400.47    260.65 o
 -14  -2   5     4437.32     4284.98    225.66 o
 -13  -2   5        1.98      151.27    134.86 o
 -12  -2   5      202.75       80.25     62.26 o
 -11  -2   5     1384.74     1168.49    106.56 o
 -10  -2   5    18906.32    19067.94    215.01 o
  -9  -2   5     2454.17     2731.56    143.77 o
  -8  -2   5     2306.55     2206.28    129.07 o
  -7  -2   5      302.62      387.77     88.44 o
  -6  -2   5    29676.06    30786.10    559.37 o
  -5  -2   5      643.87      581.32     64.75 o
  -4  -2   5    17607.52    16940.24    280.30 o
  -3  -2   5     3065.60     3318.16     97.35 o
  -2  -2   5   147016.92   156301.83   1421.64 o
  -1  -2   5     1095.62     1109.23    132.33 o
   0  -2   5    82003.46    90171.60    506.88 o
   1  -2   5     3953.79     4434.77    136.42 o
   2  -2   5    12732.09    13424.34    186.29 o
   3  -2   5      217.05      404.30     76.96 o
   4  -2   5    12176.55    11868.00    260.88 o
   5  -2   5     1704.28     1824.64    146.98 o
   6  -2   5     7911.20     7585.11    237.14 o
   7  -2   5     1421.60     1456.32    172.49 o
   8  -2   5     1579.73     1309.66    202.58 o
   9  -2   5        0.84       -0.54    113.05 o
  10  -2   5      231.18      252.46    310.12 o
  11  -2   5      549.97      444.71    291.75 o
  12  -2   5     7975.36     7945.42    500.07 o
  13  -2   5      311.25      377.89    360.11 o
  14  -2   5      462.13      581.75    338.34 o
  15  -2   5      262.92      363.16    425.43 o
  16  -2   5     4051.79     4412.97    444.63 o
  17  -2   5     1012.66     1464.54    508.60 o
  18  -2   5     1076.95      936.97    522.62 o
  19  -2   5      167.34      307.96    699.37 o
 -21  -1   5      682.43      999.86    874.11 o
 -20  -1   5      175.96       -1.03    121.20 o
 -19  -1   5       18.37       73.65    468.99 o
 -18  -1   5     1961.49     1500.46    324.70 o
 -17  -1   5     3066.13     3280.83    299.91 o
 -16  -1   5      242.46      493.26    313.03 o
 -15  -1   5       62.57        7.61     32.96 o
 -14  -1   5     2675.23     2693.46    189.68 o
 -13  -1   5     3924.23     4214.05    208.48 o
 -12  -1   5     2442.27     2276.35    144.20 o
 -11  -1   5     4765.37     4277.64    146.58 o
 -10  -1   5       39.71       -0.12     25.42 o
  -9  -1   5     5485.63     5182.03    135.58 o
  -8  -1   5     1052.02     1100.89     82.29 o
  -7  -1   5    12807.30    12973.36    153.46 o
  -6  -1   5      222.09      184.40     46.42 o
  -5  -1   5      143.96      141.28     52.50 o
  -4  -1   5     5777.08     5658.18    109.48 o
  -3  -1   5    30101.04    31041.90    202.40 o
  -2  -1   5     4241.35     4133.16    107.88 o
  -1  -1   5     8455.38     8150.33    149.77 o
   0  -1   5        0.94       21.32     47.00 o
   1  -1   5    24897.84    25406.49    357.42 o
   2  -1   5      337.30      493.03    233.43 o
   3  -1   5     8125.62     8916.12    340.24 o
   4  -1   5     3348.86     3343.48    206.89 o
   5  -1   5    48179.57    49325.14    539.00 o
   6  -1   5     1875.49     1693.62    168.82 o
   7  -1   5     3826.28     3229.81    189.10 o
   8  -1   5      878.07      655.99    171.38 o
   9  -1   5     5126.09     5186.40    235.20 o
  10  -1   5      394.21      271.45    304.00 o
  11  -1   5     1755.67     1455.44    372.02 o
  12  -1   5       32.48      -88.93    209.39 o
  13  -1   5     8195.07     8461.78    391.46 o
  14  -1   5       77.57      165.94    325.98 o
  15  -1   5      766.91      828.84    492.12 o
  16  -1   5       30.19      -87.71    289.53 o
  17  -1   5     4723.14     4564.02    565.53 o
  18  -1   5      132.85      209.01    351.60 o
  19  -1   5     1801.74     2479.91    729.40 o
 -21   0   5       73.61       37.53   1931.53 o
 -20   0   5     3800.59     4224.21    564.33 o
 -19   0   5      694.52      715.00    315.52 o
 -18   0   5     1045.83      988.24    278.88 o
 -17   0   5       23.28       11.48     97.69 o
 -16   0   5    18424.16    20178.30    423.41 o
 -15   0   5       47.46       73.41     77.04 o
 -14   0   5     4498.53     4070.01    188.93 o
 -13   0   5      116.06       43.47    169.42 o
 -12   0   5    21474.90    21688.14    633.50 o
 -11   0   5       67.95       23.31     31.02 o
 -10   0   5    22441.10    22710.39    296.09 o
  -9   0   5      305.55      329.55     84.89 o
  -8   0   5       52.80      136.78    101.81 o
  -7   0   5      286.65      278.58     68.10 o
  -6   0   5   100043.37   107813.56    404.62 o
  -5   0   5      401.16      443.44     67.70 o
  -4   0   5    29370.54    32582.93    824.94 o
  -3   0   5        5.36        0.31     34.48 o
  -2   0   5   205656.28   218464.52   1849.89 o
  -1   0   5       15.46       36.74     19.87 o
   0   0   5    13315.68    14980.43    489.81 o
   1   0   5      443.19      481.92     79.73 o
   2   0   5    27940.27    30735.28    427.73 o
   3   0   5      170.39      126.26    141.56 o
   4   0   5       58.46       66.43     62.99 o
   5   0   5      359.49      124.70    116.10 o
   6   0   5    22304.77    23572.53    377.86 o
   7   0   5       63.12       89.55    224.41 o
   8   0   5      379.50      228.53    128.13 o
   9   0   5       22.42       66.65    172.13 o
  10   0   5    10764.24    10730.52    503.61 o
  11   0   5      908.92      925.67    265.15 o
  12   0   5      910.63      834.75    344.57 o
  13   0   5       17.77      232.37    227.84 o
  14   0   5     8418.09     8404.31    409.02 o
  15   0   5      565.77      593.35    470.40 o
  16   0   5     1481.66     1848.29    463.36 o
  17   0   5       91.11      101.01    293.69 o
  18   0   5       29.79      471.87    674.73 o
  19   0   5      153.32       27.75    274.47 o
 -21   1   5        2.26       71.29    295.63 o
 -20   1   5      583.05      523.84    443.80 o
 -19   1   5     3245.10     4147.97    384.73 o
 -18   1   5      243.00      240.62    237.52 o
 -17   1   5     2095.05     2190.38    252.64 o
 -16   1   5       19.30       -6.80     80.61 o
 -15   1   5     2033.62     2135.17    205.87 o
 -14   1   5       57.77       -7.02    202.04 o
 -13   1   5     4440.29     4178.06    178.50 o
 -12   1   5       57.14       25.88     93.79 o
 -11   1   5      591.27      583.36    138.22 o
 -10   1   5      200.49      257.21     94.07 o
  -9   1   5      180.91       58.74     66.56 o
  -8   1   5        8.56       17.79     53.81 o
  -7   1   5        6.74       31.13     28.90 o
  -6   1   5      244.51      298.51     67.47 o
  -5   1   5       92.69      144.75     48.91 o
  -4   1   5    23157.81    22488.36    281.25 o
  -3   1   5    11319.44    11971.30    150.98 o
  -2   1   5    47433.24    48404.82    414.95 o
  -1   1   5       85.72      151.46    103.86 o
   0   1   5     2247.27     2395.66    380.19 o
   1   1   5    13506.33    14353.73    368.28 o
   2   1   5      168.50      249.01    151.15 o
   3   1   5    13245.92    13432.09    241.20 o
   4   1   5    14450.13    14925.61    244.57 o
   5   1   5    22136.07    23022.00    239.82 o
   6   1   5      508.53      543.57    107.37 o
   7   1   5     1143.11      845.24    119.82 o
   8   1   5     3231.74     2848.77    136.49 o
   9   1   5      362.32      320.54    158.59 o
  10   1   5      183.58      169.46    165.25 o
  11   1   5     1281.53      997.45    186.88 o
  12   1   5      485.07      519.11    296.02 o
  13   1   5     3287.12     3243.12    339.96 o
  14   1   5       64.41      283.87    446.09 o
  15   1   5      269.91      174.16    589.55 o
  16   1   5      912.32     1360.30    482.95 o
  17   1   5     3894.20     4078.65    597.42 o
  18   1   5        3.72       51.71    628.11 o
  19   1   5      132.99      -59.21   1471.93 o
 -22   2   5      590.52      908.17   1028.85 o
 -21   2   5      142.40      165.01    796.46 o
 -20   2   5      888.61      913.22    464.58 o
 -19   2   5      120.46       91.85    308.52 o
 -18   2   5      859.94      832.89    329.80 o
 -17   2   5      240.58      236.47    326.45 o
 -16   2   5     1278.44     1543.97    241.49 o
 -15   2   5       49.22       -4.02     41.60 o
 -14   2   5     7098.57     7627.57    223.01 o
 -13   2   5      511.97      496.31    174.32 o
 -12   2   5     9126.58     9260.73    214.72 o
 -11   2   5       72.71      105.67    144.13 o
 -10   2   5     1659.83     1680.08    120.45 o
  -9   2   5      694.14      747.29     76.08 o
  -8   2   5    37528.27    37874.24    595.98 o
  -7   2   5     5972.77     5978.91    110.47 o
  -6   2   5     3868.85     4127.58    111.51 o
  -5   2   5        3.03       36.17     56.15 o
  -4   2   5   113693.90   112076.14   1232.74 o
  -3   2   5     4127.25     4937.75    122.49 o
  -2   2   5     1026.06     1370.37     92.14 o
  -1   2   5     4127.65     4423.13    187.09 o
   0   2   5    32842.11    37291.71    365.60 o
   1   2   5      351.05      517.01    125.52 o
   2   2   5     2756.40     2855.22    180.02 o
   3   2   5     1311.14     1319.00     84.04 o
   4   2   5     9476.14     8963.03    151.06 o
   5   2   5     3872.22     3749.67    124.91 o
   6   2   5     9124.80     8956.70    174.45 o
   7   2   5      223.48       55.53    116.56 o
   8   2   5     2361.80     2322.92    122.73 o
   9   2   5     1369.50     1200.89    135.92 o
  10   2   5     8963.53     9267.50    229.04 o
  11   2   5      675.86      678.53    195.09 o
  12   2   5      786.94      807.94    310.68 o
  13   2   5       12.10       93.69    140.20 o
  14   2   5     6256.27     6235.20    401.05 o
  15   2   5       87.02      429.52    385.09 o
  16   2   5      534.05      482.62    554.91 o
  17   2   5      177.25      151.96    263.68 o
  18   2   5      345.54      207.05   1039.33 o
 -22   3   5       87.13       42.93    258.07 o
 -21   3   5     1364.66     1466.43    558.72 o
 -20   3   5      184.20      263.47    486.35 o
 -19   3   5     2566.66     2782.95    392.02 o
 -18   3   5      128.41      101.78    270.39 o
 -17   3   5      101.46       59.07    197.99 o
 -16   3   5      895.98      621.30    305.67 o
 -15   3   5     9943.44    10676.74    278.48 o
 -14   3   5       69.06       55.54     71.40 o
 -13   3   5     1022.57     1010.06    173.75 o
 -12   3   5        1.93       13.24    127.55 o
 -11   3   5     6826.00     6688.29    271.90 o
 -10   3   5     3397.26     3445.16    218.52 o
  -9   3   5      293.24      202.55    102.36 o
  -8   3   5     4955.55     4982.34    107.90 o
  -7   3   5    30393.14    30033.78    402.26 o
  -6   3   5      962.18      962.71     68.08 o
  -5   3   5    17736.72    17534.25    244.20 o
  -4   3   5     2611.60     2713.08    111.24 o
  -3   3   5    36714.06    36838.06    405.33 o
  -2   3   5     2189.38     2482.37    132.45 o
  -1   3   5     4323.78     4435.66    196.31 o
   0   3   5     1741.47     1997.97    158.75 o
   1   3   5    10772.95    11408.47    368.23 o
   2   3   5     5728.30     5556.20    510.81 o
   3   3   5    47511.42    44984.36    974.57 o
   4   3   5     2378.14     2339.20    111.97 o
   5   3   5      554.25      494.14     95.20 o
   6   3   5     4325.60     3961.80    123.40 o
   7   3   5    13635.11    12796.70    194.36 o
   8   3   5     2024.97     1954.45    126.84 o
   9   3   5      168.07      144.65    113.49 o
  10   3   5      548.71      482.24    161.27 o
  11   3   5    21395.84    21118.04   1087.15 o
  12   3   5      159.54      316.18    291.95 o
  13   3   5     1171.45     1107.99    440.07 o
  14   3   5       25.51      171.19    372.44 o
  15   3   5     5171.73     5167.17    473.88 o
  16   3   5      622.21      712.02    404.82 o
  17   3   5      948.76      908.81    560.55 o
  18   3   5       44.26       69.46    628.70 o
 -21   4   5        0.85      -16.17    185.30 o
 -20   4   5      237.59      248.79    442.72 o
 -19   4   5       19.36       80.83   1010.24 o
 -18   4   5     4696.01     4517.49    453.39 o
 -17   4   5       25.81      -38.19     96.58 o
 -16   4   5     1036.66      747.90    276.69 o
 -15   4   5       31.68       -0.04     90.35 o
 -14   4   5    18415.77    20314.72    403.98 o
 -13   4   5     1876.43     1421.79    205.71 o
 -12   4   5      160.03      253.99    143.60 o
 -11   4   5      392.89      464.14    151.92 o
 -10   4   5    15695.20    15944.75    189.66 o
  -9   4   5      548.58      472.97     93.38 o
  -8   4   5    18672.79    19234.29    236.97 o
  -7   4   5     1517.38     1530.12     76.53 o
  -6   4   5    31850.26    31413.77    322.54 o
  -5   4   5     1487.34     1288.28     72.54 o
  -4   4   5    19499.39    20177.72    765.38 o
  -3   4   5      863.74      971.46    110.35 o
  -2   4   5     9629.20     9941.73    246.95 o
  -1   4   5     3603.50     3737.89    127.94 o
   0   4   5    37497.80    44196.65    748.50 o
   1   4   5      279.86      138.22     75.89 o
   2   4   5     1186.75     1231.28     79.11 o
   3   4   5    10744.92    10107.09    544.99 o
   4   4   5    35788.98    37049.21    368.22 o
   5   4   5     3860.46     3513.46    136.67 o
   6   4   5     6271.64     6196.48    142.55 o
   7   4   5     1202.85      987.06    121.59 o
   8   4   5     9317.79     8630.38    179.41 o
   9   4   5    11547.56    11469.08    245.45 o
  10   4   5       75.77      247.60    252.57 o
  11   4   5        1.55      -23.90    243.11 o
  12   4   5     2340.24     2022.29    345.47 o
  13   4   5     3678.75     3237.20    370.81 o
  14   4   5     1621.96     1512.11    423.92 o
  15   4   5      193.34      247.38    373.20 o
  16   4   5     1037.61      986.25    447.35 o
  17   4   5     2932.15     3422.20    890.12 o
 -21   5   5     1593.49     2018.70    587.74 o
 -20   5   5       78.21      -39.31    382.63 o
 -19   5   5        4.29       -0.26     25.60 o
 -18   5   5        1.75     -110.50    327.08 o
 -17   5   5     2024.48     2360.28    540.42 o
 -16   5   5       21.47      -22.32    145.47 o
 -15   5   5     1762.75     1551.27    319.13 o
 -14   5   5      488.61      390.74    316.17 o
 -13   5   5     4198.32     4323.97    228.31 o
 -12   5   5     1167.51      976.48    196.38 o
 -11   5   5     3851.64     3984.89    200.29 o
 -10   5   5      928.62      756.76    106.07 o
  -9   5   5     1170.98      932.83     99.11 o
  -8   5   5     5206.55     4843.35    144.71 o
  -7   5   5    31512.51    32472.66    766.63 o
  -6   5   5      205.08      165.10     90.10 o
  -5   5   5     4192.98     3709.44    188.49 o
  -4   5   5    21922.51    22957.02    236.31 o
  -3   5   5    27758.30    28262.36    337.30 o
  -2   5   5     6784.77     7420.96    129.01 o
  -1   5   5     4875.36     5206.51    140.59 o
   0   5   5     1786.34     1693.15    141.73 o
   1   5   5    15265.84    15293.98    294.95 o
   2   5   5     8781.88     8664.18    155.04 o
   3   5   5     5086.94     4678.80    133.55 o
   4   5   5      529.77      325.66    176.30 o
   5   5   5     5873.31     5743.70    237.25 o
   6   5   5     6340.51     6238.37    200.80 o
   7   5   5     4622.47     4355.06    325.90 o
   8   5   5      950.44      572.90    251.20 o
   9   5   5     5422.65     5468.98    316.83 o
  10   5   5    10011.15     8851.00    367.76 o
  11   5   5     1239.36     1176.73    313.89 o
  12   5   5      976.21      941.23    379.03 o
  13   5   5      754.13      934.07    420.35 o
  14   5   5     2171.79     2193.15    361.52 o
  15   5   5      590.64      604.45    479.48 o
  16   5   5      924.44      776.64    607.35 o
  17   5   5      112.27      118.15    416.73 o
 -21   6   5      323.20      390.55    818.22 o
 -20   6   5     1889.27     2604.79    545.74 o
 -19   6   5      719.50     1052.62    562.50 o
 -18   6   5     1148.06     1232.01    514.71 o
 -17   6   5      373.36      367.99    427.53 o
 -16   6   5     4659.60     4877.36    536.37 o
 -15   6   5       47.23      -35.80     56.41 o
 -14   6   5     4017.96     4159.17    290.73 o
 -13   6   5       10.59      -73.86    175.58 o
 -12   6   5     2361.84     2365.29    235.37 o
 -11   6   5     4156.19     3795.26    246.79 o
 -10   6   5     9733.91     9739.96    226.36 o
  -9   6   5     1924.85     1865.14    142.69 o
  -8   6   5      353.53      426.31    129.01 o
  -7   6   5    11240.81    10624.12    350.75 o
  -6   6   5    19276.41    18984.06    181.89 o
  -5   6   5     1618.65     1502.69     89.31 o
  -4   6   5     1412.12     1586.57     97.85 o
  -3   6   5     2188.88     1943.50    107.77 o
  -2   6   5      298.58      152.51     59.68 o
  -1   6   5    28996.73    32010.00    423.64 o
   0   6   5     1124.99     1461.05    137.39 o
   1   6   5     1708.92     2072.44    107.92 o
   2   6   5     3142.85     3076.13    162.67 o
   3   6   5     2886.74     2598.99    120.91 o
   4   6   5     1164.51     1047.35    110.07 o
   5   6   5     1113.79      830.59    210.80 o
   6   6   5      602.00      663.60    140.93 o
   7   6   5     8956.43     8897.28    319.41 o
   8   6   5     4765.79     4173.76    257.12 o
   9   6   5       18.36      169.94    274.17 o
  10   6   5      132.08      333.28    426.69 o
  11   6   5     3469.44     3138.03    518.67 o
  12   6   5     4677.09     5288.51    569.62 o
  13   6   5      247.04      257.35    418.87 o
  14   6   5      332.72      177.28    556.10 o
  15   6   5     1065.43      975.08    568.88 o
  16   6   5     1313.46     1366.53    635.23 o
  17   6   5      734.28     1000.43    630.04 o
 -21   7   5     1701.43     1747.54    649.93 o
 -20   7   5        6.54       72.21    654.82 o
 -19   7   5      793.65      860.47    481.52 o
 -18   7   5      464.47      419.44    602.96 o
 -17   7   5     2905.43     3147.36    441.40 o
 -16   7   5       46.81      234.04    450.73 o
 -15   7   5      518.98      605.48    314.96 o
 -14   7   5      707.71      976.61    314.91 o
 -13   7   5     2002.02     2067.05    272.69 o
 -12   7   5     2205.48     2081.06    250.63 o
 -11   7   5     2007.01     1658.01    235.51 o
 -10   7   5     3390.86     3336.09    174.48 o
  -9   7   5    12357.42    12539.04    449.24 o
  -8   7   5     1123.34     1285.97    140.78 o
  -7   7   5     2284.74     2104.89    139.47 o
  -6   7   5      773.64      598.58     96.55 o
  -5   7   5    12398.31    11709.26    179.26 o
  -4   7   5    10144.40     9630.45    173.83 o
  -3   7   5      208.21      178.04    101.52 o
  -2   7   5     6346.81     6566.02    164.66 o
  -1   7   5       54.66       17.85     67.71 o
   0   7   5    10072.22    10131.97    439.61 o
   1   7   5     7108.74     6512.31    555.91 o
   2   7   5     2973.71     2631.25    138.77 o
   3   7   5     1968.97     1764.88    137.21 o
   4   7   5    15404.77    15233.83    248.35 o
   5   7   5     2859.30     2493.34    187.24 o
   6   7   5     3099.82     3112.08    324.50 o
   7   7   5      270.49       78.17    308.63 o
   8   7   5      175.10      155.59    343.92 o
   9   7   5     3658.57     3612.48    289.22 o
  10   7   5     3892.50     3916.13    488.54 o
  11   7   5        8.16       48.40    219.67 o
  12   7   5     2350.73     2139.86    402.22 o
  13   7   5     3746.06     3577.52    460.15 o
  14   7   5     3464.55     3325.09    508.79 o
  15   7   5      110.01      363.55    589.39 o
  16   7   5      151.18      727.43    656.61 o
  17   7   5      733.01      465.69    770.98 o
 -20   8   5     3223.15     4222.76    602.20 o
 -19   8   5      282.87      407.46    451.43 o
 -18   8   5       26.35       88.69    694.63 o
 -17   8   5      572.99      485.74    515.10 o
 -16   8   5     3588.01     3432.56    562.25 o
 -15   8   5      977.13      793.38    346.80 o
 -14   8   5        9.39      181.06    245.36 o
 -13   8   5      644.53      893.61    285.96 o
 -12   8   5     5579.45     5058.05    297.28 o
 -11   8   5      415.26      311.98    261.95 o
 -10   8   5     1689.06     1398.23    180.70 o
  -9   8   5      704.69      753.93    163.92 o
  -8   8   5    10484.81    10208.08    249.28 o
  -7   8   5     1672.92     1189.66    158.57 o
  -6   8   5    11604.13    10964.68    266.37 o
  -5   8   5      174.03      251.57    126.23 o
  -4   8   5     5713.79     5964.34    173.08 o
  -3   8   5     3819.14     3476.26    153.89 o
  -2   8   5     1485.38     1538.80     99.79 o
  -1   8   5      685.85      654.26    125.19 o
   0   8   5     5167.87     5089.03    188.58 o
   1   8   5     8637.29     8038.16    207.31 o
   2   8   5     4381.96     4290.48    150.99 o
   3   8   5     2222.56     2020.48    134.52 o
   4   8   5      715.09      644.31    221.28 o
   5   8   5     1246.67     1159.08    230.57 o
   6   8   5      443.72      445.19    236.35 o
   7   8   5     4155.16     3887.38    263.48 o
   8   8   5     2688.56     2447.09    232.04 o
   9   8   5     1172.71     1303.12    262.69 o
  10   8   5     1600.38     1411.84    368.06 o
  11   8   5     7930.35     7758.62    410.01 o
  12   8   5     1581.51     1735.30    422.74 o
  13   8   5       66.72      170.74    366.56 o
  14   8   5      835.37     1056.97    523.28 o
  15   8   5     3107.66     3447.79    630.94 o
  16   8   5       61.54      145.11    398.01 o
 -20   9   5     1222.33     1774.50    638.49 o
 -19   9   5     2011.36     2455.35    563.46 o
 -18   9   5      665.41      565.71    558.31 o
 -17   9   5      283.63      -37.06    182.99 o
 -16   9   5       43.18      -86.41    337.99 o
 -15   9   5     2609.43     2741.85    360.96 o
 -14   9   5     4050.55     4185.83    514.98 o
 -13   9   5       38.33      135.85    281.42 o
 -12   9   5        1.96       46.46    199.35 o
 -11   9   5     1703.91     1783.33    279.02 o
 -10   9   5     6123.34     5934.89    231.24 o
  -9   9   5     2309.06     2023.37    187.45 o
  -8   9   5     1123.60      814.70    163.55 o
  -7   9   5     4927.09     4376.68    231.77 o
  -6   9   5     5642.61     5325.81    203.95 o
  -5   9   5     2829.15     2602.09    145.61 o
  -4   9   5     1400.32     1331.96    140.35 o
  -3   9   5       12.83       29.33    220.48 o
  -2   9   5    10329.74    10318.98    236.35 o
  -1   9   5     5958.33     5883.51    174.81 o
   0   9   5     5872.21     5304.43    179.37 o
   1   9   5      539.58      462.09    156.37 o
   2   9   5     3094.67     2652.16    144.38 o
   3   9   5     5123.54     5194.91    209.82 o
   4   9   5     4752.79     4212.25    205.01 o
   5   9   5       81.07       39.25     82.03 o
   6   9   5     1846.68     1501.12    214.80 o
   7   9   5     7000.48     7075.70    272.20 o
   8   9   5     7738.00     7487.24    287.10 o
   9   9   5       57.27       13.39    175.27 o
  10   9   5       55.93        0.94     75.77 o
  11   9   5      837.66      817.53    440.95 o
  12   9   5     5437.65     5262.94    477.14 o
  13   9   5      483.88      642.27    512.61 o
  14   9   5       60.28      136.03    380.87 o
  15   9   5      130.16      218.95   1465.62 o
  16   9   5     2251.21     1625.27    995.19 o
 -19  10   5      322.96      215.96    638.95 o
 -18  10   5     2472.90     2718.41    507.36 o
 -17  10   5     2309.40     2486.52    674.07 o
 -16  10   5      263.76      166.33    460.70 o
 -15  10   5       30.86      165.14    327.23 o
 -14  10   5     2218.76     2490.84    367.76 o
 -13  10   5    12716.28    13200.55    446.79 o
 -12  10   5      943.89      809.14    268.14 o
 -11  10   5     1308.43     1117.32    274.26 o
 -10  10   5     2256.97     2070.26    214.49 o
  -9  10   5     3439.93     3091.16    229.52 o
  -8  10   5     1035.05      623.15    191.57 o
  -7  10   5      228.42      138.26    166.99 o
  -6  10   5     1129.93     1195.62    221.33 o
  -5  10   5      742.68      926.51    160.74 o
  -4  10   5     6201.48     5725.64    194.64 o
  -3  10   5     2802.54     2575.54    156.62 o
  -2  10   5       28.20      115.15    161.43 o
  -1  10   5     1733.40     1455.40    152.15 o
   0  10   5       90.27       16.02     82.11 o
   1  10   5     1571.72     1380.13    168.83 o
   2  10   5     1431.24     1124.98    173.97 o
   3  10   5     1799.79     1554.96    190.26 o
   4  10   5      360.66      280.81    201.78 o
   5  10   5     8693.42     8548.39    278.89 o
   6  10   5      739.46      581.70    226.35 o
   7  10   5       57.13      -63.27    175.89 o
   8  10   5       54.44       48.50    103.55 o
   9  10   5     2714.65     2670.49    303.74 o
  10  10   5      849.50      894.72    417.04 o
  11  10   5     1160.62      864.87    480.02 o
  12  10   5      659.93      735.30    461.90 o
  13  10   5     1120.48     1141.46    552.27 o
  14  10   5      444.65      426.14    645.95 o
  15  10   5      151.51      404.59    652.30 o
 -19  11   5      309.94      305.33    905.09 o
 -18  11   5      338.31      302.88    892.97 o
 -17  11   5      109.29       -4.69     71.32 o
 -16  11   5     3388.72     3497.34    681.00 o
 -15  11   5      647.98      487.79    440.26 o
 -14  11   5     1057.97     1080.56    381.50 o
 -13  11   5       69.50       -2.82    328.82 o
 -12  11   5       30.03      160.93    555.47 o
 -11  11   5     1069.17      996.40    282.08 o
 -10  11   5     2026.90     2080.17    332.86 o
  -9  11   5      220.13       75.98    174.12 o
  -8  11   5     4113.06     4077.87    483.92 o
  -7  11   5      184.50      262.57    391.66 o
  -6  11   5     5988.00     5835.57    463.47 o
  -5  11   5      247.70      277.92    218.68 o
  -4  11   5      292.03      230.19    169.30 o
  -3  11   5     6328.42     5626.71    210.44 o
  -2  11   5    11590.46    10863.55    622.77 o
  -1  11   5      713.01      417.98    206.29 o
   0  11   5      117.10      -19.37    149.58 o
   1  11   5     4312.39     3937.14    213.05 o
   2  11   5    10818.83    11113.45    317.98 o
   3  11   5     1005.57     1078.10    202.01 o
   4  11   5     3323.90     2634.63    225.66 o
   5  11   5     4098.95     4228.34    235.14 o
   6  11   5     1566.45     1501.53    262.51 o
   7  11   5     2965.68     2783.73    275.69 o
   8  11   5     4474.98     4353.43    305.58 o
   9  11   5        0.20      -23.39     70.66 o
  10  11   5     2274.16     2539.31    443.16 o
  11  11   5     1426.96     1827.23    499.35 o
  12  11   5     1988.46     2147.63    509.35 o
  13  11   5        3.77       90.19    479.22 o
  14  11   5      144.38       39.80    268.05 o
 -18  12   5      486.43      674.29    624.03 o
 -17  12   5      380.26      592.97    712.09 o
 -16  12   5      386.65      397.87    602.34 o
 -15  12   5     1384.13     1198.71    645.06 o
 -14  12   5     4844.77     4727.42    567.34 o
 -13  12   5     1297.79     1029.54    487.03 o
 -12  12   5       21.47      323.94    460.64 o
 -11  12   5     1071.82     1017.21    503.11 o
 -10  12   5     3515.49     3339.85    300.67 o
  -9  12   5     3617.16     3626.64    277.90 o
  -8  12   5      151.92      116.68    365.93 o
  -7  12   5    11692.36    12244.18    920.33 o
  -6  12   5     4080.40     4027.51    272.60 o
  -5  12   5     1021.93     1318.05    253.23 o
  -4  12   5     1453.41     1338.14    194.40 o
  -3  12   5     2794.81     2530.23    216.63 o
  -2  12   5     1215.90      967.98    226.32 o
  -1  12   5    15815.84    15172.74    508.37 o
   0  12   5      100.18      195.03    327.50 o
   1  12   5     1001.03      925.59    212.56 o
   2  12   5      694.10      394.87    230.64 o
   3  12   5    20880.47    21161.43    399.83 o
   4  12   5      337.21      284.21    194.11 o
   5  12   5     4156.81     4102.67    259.64 o
   6  12   5     1888.34     1865.31    282.79 o
   7  12   5     3729.22     4010.51    303.28 o
   8  12   5       44.53       27.83     83.91 o
   9  12   5     5147.11     4938.02    348.61 o
  10  12   5        0.98      -89.19    360.65 o
  11  12   5      851.81      696.93    575.15 o
  12  12   5        8.76       81.96    683.85 o
  13  12   5     6197.70     6466.12    606.53 o
  14  12   5      276.27       82.90    351.93 o
 -18  13   5      790.18      905.11    602.46 o
 -17  13   5     2030.08     1793.04    799.12 o
 -16  13   5     3104.50     2906.65    704.18 o
 -15  13   5      113.15      294.68    536.54 o
 -14  13   5      569.95      575.00    631.56 o
 -13  13   5     1643.14     1310.60    512.21 o
 -12  13   5     2748.08     3308.09    532.07 o
 -11  13   5     2144.50     2071.98    498.86 o
 -10  13   5      515.58      533.65    328.48 o
  -9  13   5       24.46        5.20    265.34 o
  -8  13   5    19311.80    19955.37    498.18 o
  -7  13   5      934.56      838.90    299.51 o
  -6  13   5      217.14       50.10    202.84 o
  -5  13   5       52.87       16.33    298.62 o
  -4  13   5     9143.67    10376.17    659.55 o
  -3  13   5      936.00     1008.28    221.86 o
  -2  13   5     5751.13     5351.90    284.69 o
  -1  13   5      186.61      198.42    239.47 o
   0  13   5     8137.36     8306.20    347.30 o
   1  13   5       83.36      -33.06    241.93 o
   2  13   5     6855.42     6515.44    434.27 o
   3  13   5     1559.60     1180.86    256.70 o
   4  13   5     4345.74     4143.37    382.96 o
   5  13   5     2311.16     2554.76    300.58 o
   6  13   5     6360.21     6151.10    380.37 o
   7  13   5       10.71       40.55    205.87 o
   8  13   5     2923.63     3095.93    349.45 o
   9  13   5        9.50       45.91    728.04 o
  10  13   5     3999.29     5305.77    510.53 o
  11  13   5        1.35       77.29    305.22 o
  12  13   5     1159.53     1282.09    609.42 o
  13  13   5       26.31       14.00   1229.33 o
 -17  14   5      133.61       -5.56    100.05 o
 -16  14   5      324.03      390.02    926.61 o
 -15  14   5     3201.26     3811.67    693.95 o
 -14  14   5      368.90      326.93    457.28 o
 -12  14   5       78.58     -162.75    331.08 o
 -11  14   5     4859.85     4887.90    506.84 o
 -10  14   5      115.33      164.32    480.01 o
  -9  14   5     1589.43     1408.90    336.23 o
  -8  14   5     1631.29      891.84    313.08 o
  -7  14   5     3819.71     3770.67    337.85 o
  -6  14   5        5.18       -2.95   1397.95 o
  -5  14   5       65.15      112.62     94.54 o
  -4  14   5      230.75      176.82    401.41 o
  -3  14   5      338.62      307.30    322.39 o
  -2  14   5      129.36      194.40    221.83 o
  -1  14   5       51.60      327.16    290.94 o
   0  14   5       35.04      106.12    193.34 o
   1  14   5     2693.23     2754.36    331.35 o
   2  14   5      511.60      362.11    266.40 o
   3  14   5      665.37      760.89    352.58 o
   4  14   5      258.26      289.96    307.73 o
   5  14   5      890.32      664.84    318.49 o
   6  14   5      102.65      348.40    317.44 o
   7  14   5     2070.79     2643.39    363.01 o
   8  14   5      127.32      175.17    248.42 o
   9  14   5       15.59        4.81    241.36 o
  10  14   5        0.65      121.37   1048.10 o
  11  14   5     2010.20     2125.85    626.38 o
  12  14   5      269.81      235.87    672.53 o
 -16  15   5      114.39      163.58   2165.58 o
 -15  15   5        9.44     -109.30   1201.41 o
 -14  15   5      611.37      803.42    732.73 o
 -13  15   5      364.08      127.09    620.64 o
 -12  15   5     1345.53     1308.15    620.15 o
 -11  15   5       15.36       -6.50     97.81 o
 -10  15   5     4567.04     4376.61    394.87 o
  -9  15   5        9.12       -8.08    116.10 o
  -8  15   5     1229.98     1232.89    387.73 o
  -7  15   5       22.12       27.10     94.56 o
  -6  15   5     2130.60     2008.46    353.83 o
  -5  15   5       42.12       20.42    128.76 o
  -4  15   5     5397.42     6185.10    622.38 o
  -3  15   5      203.63      301.54    357.87 o
  -2  15   5     2793.82     3251.29    343.41 o
  -1  15   5     2851.54     2188.13    351.73 o
   0  15   5     9007.61    10206.57    410.39 o
   1  15   5       82.94      174.60    282.18 o
   2  15   5       17.32       -4.04     27.58 o
   3  15   5      615.79      540.90    387.78 o
   4  15   5     4209.45     4543.01    411.67 o
   5  15   5      385.99      327.43    453.29 o
   6  15   5       70.15      100.75    314.01 o
   7  15   5      192.01      -38.94    276.66 o
   8  15   5     7151.66     7322.31    422.09 o
   9  15   5       23.82      157.34    908.22 o
  10  15   5      340.00      265.87    699.16 o
  11  15   5        1.12      -10.25    233.99 o
  12  15   5     1543.23     2011.27   1103.77 o
 -16  16   5       75.93      178.01    562.48 o
 -15  16   5      343.69       31.19    386.06 o
 -13  16   5     3195.72     2870.81    701.65 o
 -12  16   5      552.84      525.19    688.67 o
 -11  16   5     3771.28     3562.83    646.88 o
 -10  16   5      286.58      151.82    259.56 o
  -9  16   5     1635.60     1658.45    438.16 o
  -8  16   5       24.00     -158.54    300.76 o
  -7  16   5     3495.43     3705.12    389.59 o
  -6  16   5       90.12       30.06    120.39 o
  -5  16   5      119.21      355.75    292.54 o
  -4  16   5      155.32      -18.53    212.76 o
  -3  16   5     3849.08     3217.35    505.10 o
  -2  16   5      665.28      824.59    490.98 o
  -1  16   5        5.81       51.93    181.86 o
   0  16   5      158.34       84.07    287.91 o
   1  16   5     8793.22     9104.77    420.02 o
   2  16   5      474.58      489.76    328.28 o
   3  16   5       17.86      179.02    512.88 o
   4  16   5      760.35      748.45    476.71 o
   5  16   5     3260.21     3392.68    462.54 o
   6  16   5        3.91       53.25    365.99 o
   7  16   5     2157.49     2195.04    507.98 o
   8  16   5       13.24      -92.74    567.40 o
   9  16   5     2890.69     3303.32    880.72 o
  10  16   5       82.28      -76.63    198.49 o
  11  16   5     1364.84     1543.21   1030.34 o
 -15  17   5       82.72      -54.46  11347.70 o
 -14  17   5     2585.96     2920.93    817.47 o
 -13  17   5       54.10      -45.14    312.74 o
 -12  17   5       95.99       84.38    759.75 o
 -11  17   5      259.72      343.21    712.62 o
 -10  17   5     9329.11     9659.17    540.14 o
  -9  17   5       80.44      -75.01    475.90 o
  -8  17   5      142.19       -9.94     80.01 o
  -7  17   5      328.86      373.95    608.18 o
  -6  17   5     8167.12     9486.36    695.24 o
  -5  17   5      115.07      207.81    383.86 o
  -4  17   5      106.99       94.74    303.94 o
  -3  17   5       39.69       31.07   1388.22 o
  -2  17   5     2566.80     2730.48    626.69 o
  -1  17   5      105.16      -80.31    277.25 o
   0  17   5      989.17      849.00    414.97 o
   1  17   5       71.91       40.85    230.91 o
   2  17   5     4508.25     4813.41    445.40 o
   3  17   5      137.25      244.30    391.81 o
   4  17   5     2378.60     2122.39    483.51 o
   5  17   5       38.13      106.65   3322.06 o
   6  17   5     1209.53     1317.51    548.82 o
   7  17   5        4.40      114.74    356.10 o
   8  17   5     3275.68     3520.00    639.02 o
   9  17   5        0.62      114.83    556.20 o
 -14  18   5       57.96      -38.75  22232.10 o
 -13  18   5     3228.84     3951.54    871.55 o
 -12  18   5      126.17       27.34    160.50 o
 -11  18   5       73.08       82.19  15175.21 o
 -10  18   5       74.63      -69.62    538.37 o
  -9  18   5     4101.09     3911.39    506.48 o
  -8  18   5     1071.37      698.22    479.63 o
  -7  18   5      586.10      633.62    473.47 o
  -6  18   5      249.96       47.38    397.28 o
  -5  18   5     4336.30     3987.61    658.18 o
  -4  18   5       48.39       42.86  19664.81 o
  -3  18   5      863.69      802.34    766.68 o
  -2  18   5      392.47      571.03    502.83 o
  -1  18   5     2272.23     1930.45    653.57 o
   0  18   5      991.65      836.04    499.78 o
   1  18   5     2973.88     3053.54    479.59 o
   2  18   5       62.46        7.80    339.76 o
   3  18   5     1609.00     1608.47    531.45 o
   4  18   5      963.01      781.23    491.27 o
   5  18   5     2240.64     2154.35    561.15 o
   6  18   5       27.25      245.07   1744.71 o
   7  18   5       23.10      128.52    462.13 o
   8  18   5      701.91      499.44   1046.93 o
 -13  19   5      172.37      471.41    845.90 o
 -12  19   5     3127.47     4414.10    923.40 o
 -11  19   5        0.95        5.61    987.35 o
 -10  19   5       38.71       21.89    771.14 o
  -9  19   5      378.58      480.95    436.19 o
  -8  19   5     1262.22     1275.27    632.90 o
  -7  19   5        5.20      -78.69    217.94 o
  -6  19   5     1460.29     1725.91    486.55 o
  -5  19   5      420.41      479.61    696.70 o
  -4  19   5     3251.07     3299.75    707.36 o
  -3  19   5       19.65       23.42    229.95 o
  -2  19   5     2158.11     2945.38    773.99 o
  -1  19   5       41.47      -26.89    392.65 o
   0  19   5      202.04      140.44    463.91 o
   1  19   5      848.64      702.59    512.64 o
   2  19   5     3679.40     4162.88    577.08 o
   3  19   5        1.20      -93.84    502.33 o
   4  19   5       54.96      -73.90    284.58 o
   5  19   5      148.35      249.36    959.33 o
   6  19   5     1697.67     1868.80    757.09 o
   7  19   5        6.56       86.26   2284.57 o
 -11  20   5      906.75      929.41   1012.45 o
 -10  20   5      454.52      224.63    664.23 o
  -9  20   5      376.99      602.96    653.11 o
  -8  20   5       29.06      -13.12    166.86 o
  -7  20   5     1483.47     1852.88    879.76 o
  -6  20   5     1109.30     1174.13    756.10 o
  -5  20   5     3429.69     3433.90    742.38 o
  -4  20   5      539.20      551.45    646.99 o
  -3  20   5      180.16      742.70    804.62 o
  -2  20   5      726.33      767.77    657.65 o
  -1  20   5     3393.16     3454.16    821.44 o
   0  20   5     1205.98      966.39    786.95 o
   1  20   5      173.05      582.66    837.36 o
   2  20   5     1107.96     1413.14    655.41 o
   3  20   5     1734.58     2056.71    680.10 o
   4  20   5       13.59       19.46    358.08 o
  -9  21   5     1400.97     1174.40   1001.98 o
  -8  21   5     1596.03     2211.40    933.56 o
  -7  21   5       22.82      348.43    582.94 o
  -6  21   5       66.48      -94.25    971.63 o
  -5  21   5      503.91      451.54    940.52 o
  -4  21   5     1769.31     2008.03    895.03 o
  -3  21   5      235.73      172.74   1325.90 o
  -2  21   5       83.10      -43.51  14240.07 o
  -1  21   5       68.67      179.92    452.43 o
   0  21   5     2978.44     2347.12    949.31 o
   3  21   5      482.81      653.59   1320.71 o
  -5 -23   6     1204.27     1067.72    925.87 o
  -4 -23   6       66.65        3.79    194.43 o
  -3 -23   6      365.94      784.98   1061.49 o
  -2 -23   6     2776.16     3109.71    935.28 o
  -1 -23   6      303.94      118.88    557.75 o
   0 -23   6       40.98      273.23    756.34 o
  -7 -22   6      200.22      140.31    680.30 o
  -6 -22   6      698.51      489.77    786.09 o
  -5 -22   6     1019.78     1100.21    529.99 o
  -4 -22   6      810.82      887.24    514.31 o
  -3 -22   6      181.12      369.98    594.97 o
  -2 -22   6       55.29      403.35   1507.43 o
   0 -22   6     1221.71     1577.60    746.04 o
   1 -22   6      536.08      918.32    760.44 o
   2 -22   6        2.51       65.89    462.28 o
   3 -22   6     1518.18     1640.24    801.63 o
   4 -22   6      492.12      803.82    760.32 o
   5 -22   6      711.87      483.52    952.25 o
   6 -22   6       51.05       60.17    452.96 o
  -8 -21   6     2227.82     2760.67    524.70 o
  -7 -21   6      939.41     1278.38    515.35 o
  -6 -21   6      919.63      894.65    524.20 o
  -5 -21   6      437.61      357.63    381.68 o
  -4 -21   6     2897.54     2935.06    463.28 o
  -3 -21   6      943.14     1151.55    448.87 o
  -2 -21   6      945.97     1345.97    554.61 o
   0 -21   6     1582.21     1966.76    717.00 o
   1 -21   6      151.03      451.49    686.64 o
   2 -21   6     2843.82     3635.04    719.39 o
   3 -21   6      224.58      392.46    575.98 o
   4 -21   6        6.76      379.95    643.98 o
   5 -21   6      886.41      414.99    670.82 o
   6 -21   6     5663.85     6710.18    736.43 o
   7 -21   6      190.31       19.95    123.59 o
   9 -21   6       15.18        4.99     27.44 o
  10 -21   6     3461.97     3590.11    951.40 o
 -10 -20   6      296.38      214.41    808.85 o
  -9 -20   6     1129.46     1376.09    568.04 o
  -8 -20   6       54.30      140.87    411.07 o
  -7 -20   6      271.26      236.21    294.34 o
  -6 -20   6      349.99      427.79    357.39 o
  -5 -20   6     1653.35     1457.24    424.43 o
  -4 -20   6       41.60       15.02    104.16 o
  -3 -20   6      449.63      334.36    310.35 o
  -2 -20   6      622.93      765.10    366.27 o
  -1 -20   6     4772.28     4850.92    701.99 o
   1 -20   6     1020.71     1524.40    614.48 o
   2 -20   6      241.52      642.96    585.83 o
   3 -20   6     5728.61     6569.17    675.43 o
   4 -20   6      532.34     1094.50    616.81 o
   5 -20   6      745.65      849.25    653.14 o
   6 -20   6       55.13       82.36    516.78 o
   7 -20   6     3458.38     3654.61    717.30 o
   8 -20   6      206.91      322.34    664.84 o
   9 -20   6      114.63        1.88    169.28 o
 -11 -19   6        0.14      -45.40    322.93 o
 -10 -19   6     2008.01     2161.03    587.30 o
  -9 -19   6      705.37      539.62    537.66 o
  -8 -19   6     3563.17     3883.35    438.39 o
  -7 -19   6      316.09      445.93    426.01 o
  -6 -19   6       13.65        5.11     44.40 o
  -5 -19   6      172.08      218.15    290.23 o
  -4 -19   6     3780.59     3854.09    375.82 o
  -3 -19   6       61.61       -6.37    401.52 o
  -2 -19   6       83.88      154.14    277.96 o
  -1 -19   6      931.82      426.65    617.25 o
   1 -19   6      754.67      907.01    579.97 o
   2 -19   6      138.32       60.48    157.10 o
   3 -19   6      351.04      201.87    716.58 o
   4 -19   6     2800.77     3008.20    603.49 o
   5 -19   6      123.34      -39.05    205.88 o
   6 -19   6     2124.08     1980.37    690.28 o
   7 -19   6       52.57      156.56    648.56 o
   8 -19   6     3446.65     3223.18    671.77 o
   9 -19   6        8.12      -51.92    154.87 o
  10 -19   6     1552.12     2159.31    772.96 o
 -13 -18   6     1327.00     1752.75    940.55 o
 -12 -18   6      399.11      245.19    441.71 o
 -11 -18   6     1344.48     1522.30    548.24 o
 -10 -18   6        8.18      -15.08    581.70 o
  -9 -18   6       94.13      213.30    370.43 o
  -8 -18   6       28.50        2.28     49.04 o
  -7 -18   6     1246.71     1485.16    399.70 o
  -6 -18   6      656.44      461.93    368.92 o
  -5 -18   6       40.13      -26.69    236.90 o
  -4 -18   6        9.38       79.22    295.07 o
  -3 -18   6     2449.06     2386.87    341.67 o
  -2 -18   6        1.03      210.07    267.43 o
  -1 -18   6     1451.59     1425.74    557.16 o
   0 -18   6       43.30      188.08    321.75 o
   2 -18   6        8.81      307.75    377.55 o
   3 -18   6     1343.36     1128.67    511.41 o
   4 -18   6      310.08      307.07    449.10 o
   5 -18   6     2720.62     2957.09    557.85 o
   6 -18   6      909.81      657.56    569.70 o
   7 -18   6     4046.97     4571.13    577.64 o
   8 -18   6      400.36      460.64    647.12 o
   9 -18   6     1260.03     1338.34    647.48 o
  10 -18   6      354.68      542.13    762.63 o
  11 -18   6      868.98      861.05    639.13 o
  12 -18   6      116.58      122.61    318.41 o
  13 -18   6       85.10      733.57    782.29 o
 -14 -17   6     2524.85     3217.28    926.88 o
 -13 -17   6      123.28      396.55    774.06 o
 -12 -17   6        0.07     -121.34    570.39 o
 -11 -17   6        6.52        1.36    268.03 o
 -10 -17   6     6015.98     6354.46    496.82 o
  -9 -17   6      252.54      328.44    476.83 o
  -8 -17   6      716.08      618.42    344.73 o
  -7 -17   6       43.93       78.63    345.25 o
  -6 -17   6     8248.27     8230.26    335.73 o
  -5 -17   6      108.00       70.62    197.69 o
  -4 -17   6     1250.38     1217.60    327.12 o
  -3 -17   6       69.24        5.08     41.47 o
  -2 -17   6     3220.33     3132.08    351.52 o
  -1 -17   6      935.22      835.54    509.01 o
   0 -17   6      800.23      748.76    520.55 o
   2 -17   6     1388.66     1690.21    462.32 o
   3 -17   6     1072.07      696.40    460.77 o
   4 -17   6     1596.89     2055.83    490.78 o
   5 -17   6        6.04      -76.18    553.69 o
   6 -17   6      407.03      318.09    452.08 o
   7 -17   6      165.80       14.40    416.81 o
   8 -17   6     5105.97     5444.91    582.43 o
   9 -17   6      228.83      251.49    377.92 o
  10 -17   6       74.39      143.22    331.52 o
  11 -17   6       20.40      130.08   1125.27 o
  12 -17   6     2147.76     2154.10    589.83 o
  13 -17   6       50.04       55.89    426.50 o
  14 -17   6       31.11        0.84     58.71 o
 -15 -16   6        5.34      297.64    875.17 o
 -14 -16   6      321.20      396.52    477.68 o
 -13 -16   6     2677.82     3025.59    541.94 o
 -12 -16   6      242.45      346.92    625.20 o
 -11 -16   6       88.21      149.27    574.57 o
 -10 -16   6      141.81      385.48    424.20 o
[truncated: 995,684 more chars]
